# Supplementary material for: (3R,4R)-2,5-Dioxo-1-m-tolyl-3,4-diyl diacetate
Source: Acta Crystallogr Sect E Struct Rep Online. 2009 Jun 6;65(Pt 7):o1487. doi: 10.1107/S1600536809020637 (PMC2969227; doi:10.1107/S1600536809020637)
Supplement: Supplementary file 2 [file e-65-o1487-Isup2.hkl]

# 
# h,k,l, Fc-squared, Fo-squared, sigma(Fo-squared) and status flag 
# 
data_I
_shelx_title ' sn23n in P2(1)' 
_shelx_refln_list_code          4 
_shelx_F_calc_maximum       82.74 
_exptl_crystal_F_000       320.00 
_reflns_d_resolution_high  0.7948 
 
loop_ 
 _symmetry_equiv_pos_as_xyz 
 'x, y, z' 
 '-x, y+1/2, -z' 
 
_cell_length_a     8.2382 
_cell_length_b     5.5380 
_cell_length_c    16.6015 
_cell_angle_alpha  90.000 
_cell_angle_beta  103.664 
_cell_angle_gamma  90.000 
 
_shelx_F_squared_multiplier     1.000 
 
loop_ 
 _refln_index_h 
 _refln_index_k 
 _refln_index_l 
 _refln_F_squared_calc 
 _refln_F_squared_meas 
 _refln_F_squared_sigma 
 _refln_observed_status 
   3  -5   0       65.78       63.78      1.64 o 
   4  -5   0      322.36      300.27      3.23 o 
   5  -5   0       14.22       13.23      0.70 o 
   0  -4   0       45.43       45.19      1.75 o 
   1  -4   0       39.61       34.14      1.00 o 
   4  -4   0       20.31       17.76      1.03 o 
   5  -4   0      215.32      222.35      3.05 o 
   6  -4   0       18.74       19.03      0.63 o 
   7  -4   0        3.69        3.48      0.72 o 
   1  -3   0      119.04      134.17      1.33 o 
   2  -3   0      838.13      843.02     13.72 o 
   3  -3   0       18.90       15.65      0.89 o 
   4  -3   0       41.92       39.12      1.77 o 
   5  -3   0      315.24      306.10      5.38 o 
   6  -3   0       38.62       38.96      0.81 o 
   7  -3   0       84.41       86.66      1.26 o 
   8  -3   0       97.45      104.88      4.37 o 
   9  -3   0       28.75       26.98      0.65 o 
   0  -2   0      293.17      291.80      4.72 o 
   1  -2   0     3185.56     2925.26     32.84 o 
   2  -2   0      300.83      301.84      3.39 o 
   3  -2   0      142.39      132.37      2.20 o 
   4  -2   0      313.41      319.06      7.28 o 
   5  -2   0      198.75      200.43      1.67 o 
   6  -2   0      309.45      303.18      2.36 o 
   7  -2   0        2.63        2.43      0.42 o 
   8  -2   0        0.68        1.24      0.30 o 
   9  -2   0       32.27       37.32      1.20 o 
   1  -1   0     6657.02     5799.41    131.72 o 
   2  -1   0     2468.06     2314.27     33.58 o 
   3  -1   0      724.47      750.84     16.67 o 
   4  -1   0      175.22      180.19      3.32 o 
   5  -1   0      380.28      389.99      5.92 o 
   6  -1   0       43.66       44.87      0.98 o 
   7  -1   0      218.99      217.55      5.74 o 
   8  -1   0        6.10        6.84      0.31 o 
   9  -1   0        8.80        8.91      0.27 o 
   1   0   0       31.51       31.70      0.27 o 
   2   0   0      838.57      780.52      3.46 o 
   3   0   0        2.12        1.19      0.25 o 
   4   0   0      226.07      253.04      6.90 o 
   5   0   0        1.15        0.79      0.19 o 
   6   0   0       31.16       35.22      0.79 o 
   7   0   0        2.28        3.42      0.24 o 
   8   0   0        2.99        4.17      0.24 o 
   9   0   0       13.91       17.14      0.59 o 
  10   0   0       21.45       21.36      0.56 o 
   1   1   0     6659.01     5751.33     47.10 o 
   2   1   0     2471.93     2344.47     20.11 o 
   3   1   0      725.62      725.27     14.74 o 
   4   1   0      177.18      188.52      6.13 o 
   5   1   0      379.08      388.48      5.24 o 
   6   1   0       43.34       44.35      0.70 o 
   7   1   0      219.04      220.76      3.46 o 
   8   1   0        6.27        7.60      0.31 o 
   9   1   0        8.91        8.33      0.39 o 
   0   2   0      290.41      302.00      2.93 o 
   1   2   0     3185.13     3100.75     39.79 o 
   2   2   0      301.82      308.14      3.96 o 
   3   2   0      145.00      144.64      3.19 o 
   4   2   0      312.72      325.79      4.51 o 
   5   2   0      198.45      201.43      1.90 o 
   6   2   0      307.97      304.65      3.93 o 
   7   2   0        2.35        2.17      0.26 o 
   8   2   0        0.65        1.15      0.26 o 
   9   2   0       32.37       36.51      1.46 o 
   1   3   0      118.07      132.61      3.01 o 
   2   3   0      841.67      849.22     15.39 o 
   3   3   0       18.69       17.20      0.57 o 
   4   3   0       41.99       40.77      0.66 o 
   5   3   0      312.19      302.76      2.55 o 
   6   3   0       38.16       37.87      0.41 o 
   7   3   0       84.18       85.28      1.10 o 
   8   3   0       97.78      106.53      3.65 o 
   9   3   0       28.39       27.38      0.82 o 
   0   4   0       44.95       42.19      1.66 o 
   1   4   0       39.60       33.79      0.99 o 
   2   4   0       45.59       42.22      0.36 o 
   3   4   0      241.10      234.16      1.16 o 
   4   4   0       19.83       19.89      0.32 o 
   5   4   0      215.48      223.75      1.35 o 
   6   4   0       18.82       20.66      0.33 o 
   7   4   0        3.67        3.84      0.28 o 
   8   4   0        8.54        8.45      0.28 o 
   1   5   0       32.33       34.86      0.41 o 
   2   5   0       89.84       96.00      0.94 o 
   3   5   0       66.31       69.13      0.68 o 
   4   5   0      322.48      330.93      3.21 o 
   5   5   0       13.66       14.55      0.42 o 
   6   5   0       19.86       20.59      0.56 o 
   0   6   0      492.86      531.37      7.38 o 
   1   6   0       66.71       74.62      0.81 o 
   2   6   0       26.67       31.87      0.67 o 
   3   6   0      129.32      128.97      1.65 o 
   4   6   0        0.06        0.17      0.14 o 
  -3  -6   1       15.78       12.82      0.61 o 
  -2  -6   1      102.01       93.34      1.62 o 
  -5  -5   1        1.84        1.90      0.46 o 
  -4  -5   1       55.88       51.76      1.48 o 
  -3  -5   1       78.85       76.59      1.86 o 
   3  -5   1       75.64       72.71      1.65 o 
  -7  -4   1       22.22       23.36      0.60 o 
  -6  -4   1       39.55       41.10      0.89 o 
  -5  -4   1       16.11       13.24      0.87 o 
  -4  -4   1       29.79       29.94      1.29 o 
  -1  -4   1      167.34      153.77      4.21 o 
   0  -4   1       72.94       71.02      1.89 o 
   1  -4   1      100.14      103.32      2.04 o 
   3  -4   1        8.90        9.51      0.76 o 
   4  -4   1       23.83       25.51      1.11 o 
   5  -4   1       41.35       41.22      1.32 o 
   6  -4   1       16.42       15.90      1.10 o 
   7  -4   1        6.79        7.17      0.49 o 
   8  -4   1        8.59        8.77      0.46 o 
  -8  -3   1       43.96       43.86      0.69 o 
  -7  -3   1       65.78       73.24      1.22 o 
  -6  -3   1      204.18      196.59      1.70 o 
  -5  -3   1      257.77      244.95      5.05 o 
  -4  -3   1      192.95      193.09      4.86 o 
  -3  -3   1      742.11      828.06     31.54 o 
  -2  -3   1      222.87      216.84      5.95 o 
  -1  -3   1        8.13        6.35      0.42 o 
   0  -3   1      149.91      131.45      3.57 o 
   1  -3   1      158.35      169.07      2.21 o 
   2  -3   1      136.11      140.03      1.51 o 
   3  -3   1      234.59      240.08      2.80 o 
   4  -3   1       98.80      105.79      2.86 o 
   5  -3   1       11.74       10.80      0.57 o 
   6  -3   1       82.59       84.22      1.97 o 
   7  -3   1       30.78       31.48      1.18 o 
   8  -3   1        0.84        0.68      0.21 o 
  -9  -2   1        3.12        2.50      0.21 o 
  -8  -2   1        1.59        1.82      0.32 o 
  -7  -2   1      422.34      413.92      7.78 o 
  -6  -2   1      206.27      201.80      2.28 o 
  -5  -2   1      219.94      216.76      2.23 o 
  -4  -2   1      197.03      214.01      3.38 o 
  -3  -2   1      326.80      320.38      3.85 o 
  -2  -2   1      476.76      503.05      4.26 o 
  -1  -2   1      107.32      104.92      0.99 o 
   0  -2   1      213.86      193.64      1.90 o 
   1  -2   1      119.53      104.49      2.04 o 
   2  -2   1      132.85      124.96      1.33 o 
   3  -2   1       70.58       64.29      0.87 o 
   4  -2   1      255.20      270.84      3.21 o 
   5  -2   1      597.75      580.36     11.11 o 
   6  -2   1      234.28      225.69      3.04 o 
   7  -2   1       10.29       10.35      0.51 o 
   8  -2   1       12.31       12.14      0.37 o 
   9  -2   1        9.24       10.88      0.34 o 
 -10  -1   1       21.45       22.89      0.58 o 
  -9  -1   1       13.49       13.20      0.57 o 
  -8  -1   1       24.66       20.99      0.41 o 
  -7  -1   1       57.69       49.49      0.81 o 
  -6  -1   1      150.69      152.86      2.89 o 
  -5  -1   1      120.51      122.18      1.39 o 
  -4  -1   1      189.61      200.52      3.18 o 
  -3  -1   1     1014.08     1025.16     15.27 o 
  -2  -1   1      763.56      759.05      6.78 o 
  -1  -1   1      410.53      388.63      2.71 o 
   0  -1   1      110.71      106.55      1.02 o 
   1  -1   1     3145.06     2899.13     33.13 o 
   2  -1   1      391.63      384.62      4.77 o 
   3  -1   1     1364.81     1409.31     17.09 o 
   4  -1   1      213.77      234.58      2.17 o 
   5  -1   1       50.58       49.85      0.58 o 
   6  -1   1      139.47      140.34      2.34 o 
   7  -1   1       20.95       21.00      0.47 o 
   8  -1   1       90.88       87.19      1.00 o 
   9  -1   1       13.54       11.32      0.27 o 
 -10   0   1        3.66        4.47      0.38 o 
  -9   0   1       24.34       25.67      0.53 o 
  -8   0   1      188.31      160.03      1.49 o 
  -7   0   1       61.56       58.43      1.10 o 
  -6   0   1      112.35      111.46      1.17 o 
  -5   0   1      111.35      125.17      1.64 o 
  -4   0   1      668.94      761.85     14.88 o 
  -3   0   1      822.31      833.05      3.19 o 
  -2   0   1     1598.44     1487.09     13.12 o 
  -1   0   1     4019.18     3490.92     26.75 o 
   1   0   1        2.12        2.45      0.20 o 
   2   0   1      318.02      317.58      2.23 o 
   3   0   1       15.83       17.02      0.71 o 
   4   0   1     3721.32     3879.57     51.01 o 
   5   0   1      280.57      290.62      3.11 o 
   6   0   1        9.11        9.42      0.28 o 
   7   0   1       37.39       34.65      0.89 o 
   8   0   1      113.48      108.67      1.55 o 
   9   0   1        0.11        0.02      0.15 o 
 -10   1   1       21.34       24.87      0.57 o 
  -9   1   1       13.63       13.15      0.48 o 
  -8   1   1       24.75       21.09      0.40 o 
  -7   1   1       58.05       50.78      0.91 o 
  -6   1   1      151.32      154.74      1.61 o 
  -5   1   1      120.89      117.69      1.69 o 
  -4   1   1      188.64      202.78      3.99 o 
  -3   1   1     1016.58     1029.25     15.98 o 
  -2   1   1      763.21      734.33      4.23 o 
  -1   1   1      407.60      379.01      4.30 o 
   0   1   1      110.05      113.31      1.10 o 
   1   1   1     3143.99     2877.43     19.03 o 
   2   1   1      390.78      392.93      2.17 o 
   3   1   1     1366.36     1430.55     18.74 o 
   4   1   1      214.98      240.06      3.68 o 
   5   1   1       50.22       48.63      0.55 o 
   6   1   1      140.06      141.56      2.45 o 
   7   1   1       21.01       20.50      0.39 o 
   8   1   1       90.87       86.24      1.46 o 
   9   1   1       13.79       11.99      0.83 o 
  -9   2   1        2.95        2.26      0.21 o 
  -8   2   1        1.75        1.58      0.27 o 
  -7   2   1      422.86      413.36      4.29 o 
  -6   2   1      207.89      203.59      2.48 o 
  -5   2   1      217.71      217.52      2.15 o 
  -4   2   1      196.96      215.67      3.03 o 
  -3   2   1      325.19      322.92      7.08 o 
  -2   2   1      479.97      507.02      7.77 o 
  -1   2   1      107.45      101.03      0.70 o 
   0   2   1      215.23      200.94      2.38 o 
   1   2   1      121.66      115.97      0.98 o 
   2   2   1      133.46      128.89      1.46 o 
   3   2   1       70.26       66.35      1.62 o 
   4   2   1      254.21      271.15      5.69 o 
   5   2   1      597.12      572.14      8.12 o 
   6   2   1      235.51      225.86      2.12 o 
   7   2   1       10.30        9.65      0.34 o 
   8   2   1       12.72       12.11      0.37 o 
   9   2   1        9.19       11.08      0.63 o 
  -9   3   1       11.91        9.84      0.44 o 
  -8   3   1       43.31       43.21      2.07 o 
  -7   3   1       66.40       70.87      0.80 o 
  -6   3   1      203.07      197.91      1.43 o 
  -5   3   1      258.78      251.50      1.86 o 
  -4   3   1      191.96      196.85      2.79 o 
  -3   3   1      742.28      800.49      9.85 o 
  -2   3   1      219.80      218.60      4.17 o 
  -1   3   1        8.06        6.65      0.30 o 
   0   3   1      150.28      137.62      1.69 o 
   1   3   1      158.12      171.64      2.67 o 
   2   3   1      135.81      142.36      2.36 o 
   3   3   1      234.99      244.93      1.93 o 
   4   3   1       99.50      103.61      1.22 o 
   5   3   1       11.89       11.63      0.26 o 
   6   3   1       83.50       85.39      0.72 o 
   7   3   1       31.52       32.80      0.50 o 
   8   3   1        0.95        0.70      0.27 o 
  -8   4   1       36.40       33.82      0.66 o 
  -7   4   1       22.43       25.51      0.72 o 
  -6   4   1       39.57       40.04      0.67 o 
  -5   4   1       16.20       13.69      0.26 o 
  -4   4   1       29.65       28.77      0.43 o 
  -3   4   1       33.73       39.21      0.46 o 
  -2   4   1      267.45      261.74      1.77 o 
  -1   4   1      167.16      162.32      4.21 o 
   0   4   1       72.20       70.00      1.34 o 
   1   4   1       99.91      105.15      1.28 o 
   2   4   1      162.89      168.12      1.29 o 
   3   4   1        9.04       10.07      0.24 o 
   4   4   1       23.89       25.87      0.36 o 
   5   4   1       40.86       41.96      0.42 o 
   6   4   1       17.12       18.06      0.33 o 
   7   4   1        6.65        7.00      0.48 o 
   8   4   1        8.66        6.56      0.43 o 
  -6   5   1        1.41        1.30      0.15 o 
  -5   5   1        1.66        2.33      0.22 o 
  -4   5   1       56.76       60.09      0.64 o 
  -3   5   1       78.07       79.22      0.57 o 
  -2   5   1       25.94       25.02      0.33 o 
  -1   5   1       39.52       39.66      0.42 o 
   0   5   1      224.59      230.24      1.20 o 
   1   5   1      443.40      430.57      3.31 o 
   2   5   1       53.56       57.00      0.52 o 
   3   5   1       74.84       80.49      0.79 o 
   4   5   1       20.90       21.60      0.42 o 
   5   5   1       20.66       21.79      0.37 o 
   6   5   1        8.62        7.21      0.38 o 
  -4   6   1       27.69       27.19      0.39 o 
  -3   6   1       15.90       16.52      0.63 o 
  -2   6   1      101.67      106.39      2.61 o 
  -1   6   1      110.04      111.95      2.83 o 
   0   6   1       40.83       43.04      0.49 o 
   1   6   1       45.91       49.84      0.85 o 
   2   6   1       28.10       31.43      0.54 o 
   3   6   1        8.47        8.29      0.24 o 
   4   6   1       76.43       69.63      2.86 o 
  -2  -6   2        8.11        8.36      0.60 o 
  -6  -5   2       18.98       15.55      0.68 o 
  -5  -5   2       38.16       37.02      1.18 o 
  -4  -5   2        8.99        7.18      0.72 o 
  -3  -5   2        9.59       12.79      0.93 o 
  -8  -4   2       21.92       22.74      0.76 o 
  -7  -4   2       46.85       45.71      1.13 o 
  -6  -4   2      112.93      117.21      1.50 o 
  -5  -4   2        0.34        0.78      0.39 o 
  -4  -4   2       79.55       77.98      1.97 o 
  -1  -4   2       42.55       33.35      1.96 o 
   0  -4   2       44.94       41.97      2.09 o 
   1  -4   2       67.17       62.67      3.94 o 
   3  -4   2      105.27      108.10      1.97 o 
   4  -4   2       81.71       80.26      1.75 o 
   5  -4   2      421.97      405.84      3.67 o 
   6  -4   2       31.37       32.31      1.04 o 
   7  -4   2       17.79       15.91      0.62 o 
  -8  -3   2        0.22        0.20      0.19 o 
  -7  -3   2       27.46       27.86      2.13 o 
  -6  -3   2      511.07      510.79      2.72 o 
  -5  -3   2       36.92       33.82      0.88 o 
  -4  -3   2      176.94      181.77      5.97 o 
  -3  -3   2       88.33       93.54      3.32 o 
  -2  -3   2        5.27        8.87      0.51 o 
  -1  -3   2       27.86       25.51      0.54 o 
   0  -3   2      699.06      675.65      7.67 o 
   1  -3   2      210.30      210.18      2.00 o 
   2  -3   2      353.99      379.18      4.06 o 
   3  -3   2      358.43      335.14      4.44 o 
   4  -3   2        4.97        4.98      0.42 o 
   5  -3   2      287.79      285.18      5.51 o 
   6  -3   2      234.88      235.60      2.83 o 
   7  -3   2       29.65       26.58      0.76 o 
   8  -3   2       32.84       36.06      1.08 o 
  -9  -2   2       52.11       55.47      2.00 o 
  -8  -2   2        8.01        8.37      0.36 o 
  -7  -2   2      205.64      207.34      1.46 o 
  -6  -2   2       69.05       68.87      0.93 o 
  -5  -2   2       60.66       62.06      0.86 o 
  -4  -2   2       34.18       31.74      0.75 o 
  -3  -2   2      248.48      248.74      6.03 o 
  -2  -2   2      151.22      160.01      3.28 o 
  -1  -2   2      473.72      465.87      5.88 o 
   0  -2   2       23.68       23.69      0.61 o 
   1  -2   2     1134.71     1110.15      6.53 o 
   2  -2   2     1158.91     1166.21     12.81 o 
   3  -2   2      205.53      230.47      3.81 o 
   4  -2   2      406.51      408.50      6.76 o 
   5  -2   2      168.48      168.04      2.93 o 
   6  -2   2      180.68      171.94      2.07 o 
   7  -2   2        5.05        4.37      0.40 o 
   8  -2   2       16.25       14.34      0.56 o 
   9  -2   2      139.10      157.16      1.74 o 
 -10  -1   2        2.33        2.08      0.41 o 
  -9  -1   2        3.34        4.00      0.22 o 
  -8  -1   2       35.47       40.18      0.47 o 
  -7  -1   2       43.28       42.01      0.65 o 
  -6  -1   2       81.14       81.62      2.47 o 
  -5  -1   2      123.59      128.61      1.40 o 
  -4  -1   2      104.18      107.49      3.51 o 
  -3  -1   2      106.07      105.76      1.93 o 
  -2  -1   2      133.76      127.38      1.23 o 
  -1  -1   2      319.68      294.40      2.87 o 
   0  -1   2     2614.05     2323.93     17.72 o 
   1  -1   2     3848.79     3494.95     25.02 o 
   2  -1   2      964.91      982.77     10.25 o 
   3  -1   2      174.71      172.08      1.85 o 
   4  -1   2        1.60        2.24      0.22 o 
   5  -1   2      183.12      195.67      1.52 o 
   6  -1   2       96.88       87.95      1.36 o 
   7  -1   2      195.12      190.19      4.00 o 
   8  -1   2       19.06       20.42      0.40 o 
   9  -1   2        4.70        6.41      0.28 o 
 -10   0   2        1.59        0.65      0.34 o 
  -9   0   2       33.82       28.66      0.49 o 
  -8   0   2        4.32        4.26      0.24 o 
  -7   0   2      109.00       94.14      1.24 o 
  -6   0   2       64.30       75.33      1.29 o 
  -5   0   2       24.88       23.24      0.47 o 
  -4   0   2       33.59       39.56      0.85 o 
  -3   0   2      992.69      976.56     17.73 o 
  -2   0   2     1093.01     1079.47     12.13 o 
  -1   0   2       27.19       26.40      0.32 o 
   0   0   2     1427.18     1303.11      8.80 o 
   1   0   2      336.20      321.81      4.04 o 
   2   0   2      222.13      211.13      0.99 o 
   3   0   2       62.15       55.15      0.92 o 
   4   0   2      110.59      116.21      0.97 o 
   5   0   2       29.18       24.49      0.46 o 
   6   0   2      134.15      133.91      1.72 o 
   7   0   2      104.19       93.46      1.29 o 
   8   0   2      151.37      157.50      1.97 o 
   9   0   2        0.03        0.02      0.17 o 
 -10   1   2        2.47        2.25      0.35 o 
  -9   1   2        3.53        4.23      0.28 o 
  -8   1   2       35.25       39.46      0.56 o 
  -7   1   2       43.11       42.09      0.59 o 
  -6   1   2       80.71       81.76      1.04 o 
  -5   1   2      122.86      127.50      1.69 o 
  -4   1   2      102.44      105.39      1.41 o 
  -3   1   2      106.71      108.78      2.86 o 
  -2   1   2      132.67      126.48      1.19 o 
  -1   1   2      324.19      305.08      2.60 o 
   0   1   2     2606.08     2391.31     13.94 o 
   1   1   2     3853.56     3568.63     24.19 o 
   2   1   2      962.71     1012.11     10.30 o 
   3   1   2      174.26      183.03      2.24 o 
   4   1   2        1.52        2.06      0.18 o 
   5   1   2      182.21      193.02      3.58 o 
   6   1   2       98.09       90.36      0.87 o 
   7   1   2      193.54      185.11      1.97 o 
   8   1   2       18.99       19.29      0.43 o 
   9   1   2        4.56        5.65      0.27 o 
  -9   2   2       52.47       52.85      1.66 o 
  -8   2   2        8.15        7.88      0.33 o 
  -7   2   2      206.51      207.49      2.46 o 
  -6   2   2       68.42       69.25      0.72 o 
  -5   2   2       60.53       63.19      0.78 o 
  -4   2   2       33.77       31.79      0.59 o 
  -3   2   2      249.09      245.25      4.88 o 
  -2   2   2      153.12      158.77      3.04 o 
  -1   2   2      467.48      468.58      5.16 o 
   0   2   2       23.99       26.49      0.41 o 
   1   2   2     1132.58     1142.23     14.02 o 
   2   2   2     1156.10     1182.62     16.76 o 
   3   2   2      204.39      233.66      2.15 o 
   4   2   2      407.25      406.10      3.96 o 
   5   2   2      169.58      166.42      1.37 o 
   6   2   2      179.85      171.86      1.48 o 
   7   2   2        4.89        4.57      0.28 o 
   8   2   2       16.09       13.73      0.33 o 
   9   2   2      139.34      161.96      1.80 o 
  -9   3   2       19.26       18.53      0.44 o 
  -8   3   2        0.27        0.53      0.26 o 
  -7   3   2       27.19       28.78      0.46 o 
  -6   3   2      510.17      504.11      3.61 o 
  -5   3   2       36.13       34.84      0.87 o 
  -4   3   2      174.99      184.72      3.16 o 
  -3   3   2       87.96       90.51      1.84 o 
  -2   3   2        5.61        9.96      0.49 o 
  -1   3   2       27.64       25.69      0.58 o 
   0   3   2      698.67      691.98      5.50 o 
   1   3   2      210.71      212.90      4.16 o 
   2   3   2      354.04      383.30      5.83 o 
   3   3   2      358.76      347.86      3.59 o 
   4   3   2        5.09        5.11      0.20 o 
   5   3   2      288.14      283.05      2.69 o 
   6   3   2      235.68      241.26      2.19 o 
   7   3   2       29.61       25.93      0.84 o 
   8   3   2       33.30       33.33      0.66 o 
  -8   4   2       21.69       15.89      9.23 o 
  -7   4   2       46.14       46.77      1.78 o 
  -6   4   2      111.48      117.92      1.14 o 
  -5   4   2        0.35        0.34      0.18 o 
  -4   4   2       78.50       78.65      0.72 o 
  -3   4   2       51.17       53.57      0.48 o 
  -2   4   2       57.36       60.38      0.44 o 
  -1   4   2       42.65       38.35      1.18 o 
   0   4   2       45.63       50.32      0.96 o 
   1   4   2       67.01       66.56      0.69 o 
   2   4   2       19.01       16.16      0.23 o 
   3   4   2      106.20      111.40      0.58 o 
   4   4   2       81.89       84.17      0.64 o 
   5   4   2      423.67      424.49      4.69 o 
   6   4   2       30.79       33.42      0.58 o 
   7   4   2       18.37       16.96      1.16 o 
  -7   5   2       27.03       19.95      2.11 o 
  -6   5   2       18.79       17.99      0.64 o 
  -5   5   2       38.13       36.12      0.40 o 
  -4   5   2        9.35        7.78      0.22 o 
  -3   5   2        9.38       12.26      0.25 o 
  -2   5   2       16.65       15.78      0.26 o 
  -1   5   2       64.00       69.33      0.48 o 
   0   5   2      135.78      139.33      0.98 o 
   1   5   2      244.43      252.53      0.98 o 
   2   5   2       27.93       28.67      0.39 o 
   3   5   2       33.39       33.43      0.45 o 
   4   5   2       77.33       82.39      1.31 o 
   5   5   2       35.62       34.70      0.53 o 
   6   5   2       69.43       58.89      4.73 o 
  -5   6   2       14.97       13.20      0.24 o 
  -4   6   2       14.20       13.05      0.28 o 
  -3   6   2       46.15       46.88      0.77 o 
  -2   6   2        7.73        9.15      0.26 o 
  -1   6   2       60.69       69.08      0.89 o 
   0   6   2       14.38       13.50      0.31 o 
   1   6   2       69.12       76.03      0.95 o 
   2   6   2        7.18        6.67      0.82 o 
   3   6   2       18.60       18.98      0.31 o 
   4   6   2       18.57       17.39      0.33 o 
  -6  -5   3        8.97        9.23      0.40 o 
  -5  -5   3       45.73       44.04      1.30 o 
  -4  -5   3       20.64       19.63      1.04 o 
   2  -5   3       22.13       18.66      0.86 o 
   3  -5   3        5.28        3.66      0.57 o 
   4  -5   3       29.51       25.57      0.95 o 
   5  -5   3       64.08       60.95      1.27 o 
  -8  -4   3       28.52       30.07      0.84 o 
  -7  -4   3        1.76        1.61      0.25 o 
  -6  -4   3       39.69       41.45      0.95 o 
  -5  -4   3      271.36      269.78      3.57 o 
  -4  -4   3       68.62       64.76      1.81 o 
  -1  -4   3      172.56      147.27      2.67 o 
   0  -4   3      535.78      510.79      5.10 o 
   5  -4   3       37.83       38.46      1.20 o 
   6  -4   3       12.03       14.13      0.74 o 
   7  -4   3       43.21       42.60      6.17 o 
  -9  -3   3        6.92        4.61      0.47 o 
  -8  -3   3       14.09       14.09      0.37 o 
  -7  -3   3        4.12        4.08      0.35 o 
  -6  -3   3      913.45      907.34     11.46 o 
  -5  -3   3       30.17       29.77      0.80 o 
  -4  -3   3       41.20       38.94      0.97 o 
  -3  -3   3      186.35      190.46      3.68 o 
  -2  -3   3      404.73      427.74      6.68 o 
  -1  -3   3      209.45      201.06      3.17 o 
   0  -3   3       24.38       22.79      0.76 o 
   1  -3   3      242.02      240.28      4.88 o 
   2  -3   3      420.77      450.57      7.66 o 
   3  -3   3       46.91       47.06      2.01 o 
   4  -3   3      213.64      212.17      1.82 o 
   5  -3   3      108.46      108.72      1.19 o 
   6  -3   3      116.24      113.33      1.56 o 
   7  -3   3       28.04       31.34      1.55 o 
   8  -3   3       24.68       26.27      1.28 o 
  -9  -2   3       66.68       79.46      2.44 o 
  -8  -2   3       30.26       31.22      0.50 o 
  -7  -2   3       61.13       58.82      0.87 o 
  -6  -2   3      414.94      397.21      3.84 o 
  -5  -2   3      226.83      210.28      2.72 o 
  -4  -2   3       41.95       51.72      0.96 o 
  -3  -2   3      134.07      132.74      2.34 o 
  -2  -2   3      389.09      401.67      4.25 o 
  -1  -2   3      276.61      267.17      7.05 o 
   0  -2   3      439.68      417.74      3.43 o 
   1  -2   3     1921.23     1856.59     17.88 o 
   2  -2   3      158.00      173.44      2.54 o 
   3  -2   3      467.01      456.46      7.37 o 
   4  -2   3      185.78      185.75      3.83 o 
   5  -2   3       17.09       15.62      0.51 o 
   6  -2   3      288.39      289.80      2.69 o 
   7  -2   3       35.57       36.43      0.71 o 
   8  -2   3        0.77        1.36      0.25 o 
   9  -2   3       11.15        9.72      1.54 o 
 -10  -1   3        1.00        0.46      0.15 o 
  -9  -1   3       23.53       25.16      0.73 o 
  -8  -1   3       24.58       21.86      0.41 o 
  -7  -1   3       90.01       89.64      2.18 o 
  -6  -1   3        6.12        6.23      0.38 o 
  -5  -1   3      227.45      223.47      4.57 o 
  -4  -1   3      535.78      551.52     14.85 o 
  -3  -1   3       65.29       69.04      1.00 o 
  -2  -1   3      891.16      857.38     12.65 o 
  -1  -1   3     2915.75     2654.69     14.48 o 
   0  -1   3      968.86      908.86      9.93 o 
   1  -1   3      128.51      132.34      1.75 o 
   2  -1   3     1299.26     1308.36      9.03 o 
   3  -1   3      200.93      199.79      3.86 o 
   4  -1   3      229.83      248.32      1.99 o 
   5  -1   3       84.96       80.40      1.09 o 
   6  -1   3       47.06       49.68      1.14 o 
   7  -1   3       78.18       74.86      1.14 o 
   8  -1   3       11.05       10.54      0.31 o 
   9  -1   3       26.39       27.94      1.58 o 
 -10   0   3        5.10        5.62      0.44 o 
  -9   0   3        5.16        4.58      0.21 o 
  -8   0   3       43.18       49.94      0.53 o 
  -7   0   3       78.85       70.31      1.01 o 
  -6   0   3       67.43       67.12      1.02 o 
  -5   0   3     1054.66     1166.99     24.70 o 
  -4   0   3      673.95      729.44      5.24 o 
  -3   0   3      246.40      222.75      2.34 o 
  -2   0   3      325.88      299.83      1.73 o 
  -1   0   3      744.21      668.42      5.68 o 
   0   0   3        2.85        3.54      0.10 o 
   1   0   3       15.15       12.57      0.23 o 
   2   0   3     1808.31     1797.91     19.93 o 
   3   0   3      354.49      381.32      3.15 o 
   4   0   3        6.40        4.64      0.34 o 
   5   0   3       76.02       76.44      0.80 o 
   6   0   3       55.14       54.22      0.84 o 
   7   0   3        1.99        1.47      0.21 o 
   8   0   3        0.50        1.21      0.21 o 
   9   0   3       54.85       58.24      1.66 o 
 -10   1   3        1.03        1.01      0.24 o 
  -9   1   3       23.17       24.27      0.68 o 
  -8   1   3       25.09       23.27      0.41 o 
  -7   1   3       90.30       89.59      1.63 o 
  -6   1   3        6.20        6.39      0.30 o 
  -5   1   3      230.47      229.69      2.43 o 
  -4   1   3      532.50      542.55     12.47 o 
  -3   1   3       63.81       69.30      1.31 o 
  -2   1   3      885.25      841.08      6.13 o 
  -1   1   3     2922.15     2637.71     18.83 o 
   0   1   3      974.21      948.27      6.80 o 
   1   1   3      129.08      138.49      1.48 o 
   2   1   3     1299.76     1315.79     12.45 o 
   3   1   3      202.88      209.81      3.91 o 
   4   1   3      230.22      245.74      3.99 o 
   5   1   3       83.22       79.81      1.04 o 
   6   1   3       46.48       48.44      0.77 o 
   7   1   3       77.46       73.65      0.65 o 
   8   1   3       10.83       10.67      0.41 o 
   9   1   3       26.90       24.81      3.13 o 
  -9   2   3       65.92       76.43      2.45 o 
  -8   2   3       29.92       31.42      0.57 o 
  -7   2   3       61.63       59.45      0.78 o 
  -6   2   3      415.02      405.45      3.51 o 
  -5   2   3      228.39      218.93      2.88 o 
  -4   2   3       42.16       51.01      1.15 o 
  -3   2   3      135.40      126.77      3.24 o 
  -2   2   3      389.49      394.65      6.73 o 
  -1   2   3      277.16      289.28      2.93 o 
   0   2   3      444.87      438.53      4.28 o 
   1   2   3     1921.00     1898.12     16.43 o 
   2   2   3      157.82      180.66      2.68 o 
   3   2   3      462.90      458.70      6.52 o 
   4   2   3      187.03      195.73      2.42 o 
   5   2   3       17.53       16.01      0.33 o 
   6   2   3      287.51      284.57      3.44 o 
   7   2   3       35.47       36.09      0.68 o 
   8   2   3        0.77        1.18      0.23 o 
   9   2   3       11.21        9.95      2.09 o 
  -9   3   3        6.82        4.77      0.29 o 
  -8   3   3       14.18       13.92      0.37 o 
  -7   3   3        4.08        3.61      0.24 o 
  -6   3   3      917.09      895.87      6.38 o 
  -5   3   3       30.83       30.78      0.35 o 
  -4   3   3       39.84       38.78      0.75 o 
  -3   3   3      186.95      193.33      3.74 o 
  -2   3   3      402.36      426.96      4.97 o 
  -1   3   3      211.24      212.18      4.50 o 
   0   3   3       24.10       22.54      0.61 o 
   1   3   3      240.40      240.68      2.94 o 
   2   3   3      420.43      458.18      6.83 o 
   3   3   3       47.14       50.02      0.81 o 
   4   3   3      212.46      217.55      1.86 o 
   5   3   3      107.34      108.08      0.84 o 
   6   3   3      116.96      116.22      1.22 o 
   7   3   3       28.14       30.47      0.68 o 
   8   3   3       25.31       25.06      0.73 o 
  -8   4   3       28.31       29.88      0.77 o 
  -7   4   3        1.78        1.87      0.21 o 
  -6   4   3       40.28       43.72      0.62 o 
  -5   4   3      271.75      262.60      1.97 o 
  -4   4   3       69.57       63.65      0.61 o 
  -3   4   3      308.74      322.20      2.25 o 
  -2   4   3       43.25       49.46      0.58 o 
  -1   4   3      172.50      164.42      1.29 o 
   0   4   3      536.15      549.88      2.46 o 
   1   4   3      139.84      146.48      1.09 o 
   2   4   3      123.09      116.61      0.61 o 
   3   4   3       10.63       12.50      0.26 o 
   4   4   3      220.28      229.80      1.71 o 
   5   4   3       37.50       38.11      0.54 o 
   6   4   3       11.68       13.69      0.32 o 
   7   4   3       43.34       39.63      4.71 o 
  -6   5   3        8.77       10.03      0.33 o 
  -5   5   3       45.75       47.29      0.79 o 
  -4   5   3       21.01       19.65      0.35 o 
  -3   5   3       15.23       14.54      0.30 o 
  -2   5   3      222.18      220.30      1.37 o 
  -1   5   3      608.56      627.65      1.69 o 
   0   5   3       14.59       17.10      0.33 o 
   1   5   3        4.71        6.47      0.24 o 
   2   5   3       22.21       19.68      0.36 o 
   3   5   3        5.40        3.92      0.22 o 
   4   5   3       29.44       25.68      0.50 o 
   5   5   3       63.62       64.41      1.78 o 
  -5   6   3       25.67       22.97      0.35 o 
  -4   6   3       24.81       24.50      0.41 o 
  -3   6   3       19.99       21.65      0.46 o 
  -2   6   3      154.46      173.59      1.67 o 
  -1   6   3       53.62       57.24      0.64 o 
   0   6   3       35.44       36.46      0.44 o 
   1   6   3       52.49       55.82      0.64 o 
   2   6   3       10.23       11.52      0.31 o 
   3   6   3       24.30       25.01      0.60 o 
   4   6   3       26.27       23.13      0.45 o 
  -6  -5   4       27.93       24.90      2.29 o 
  -5  -5   4       53.89       53.31      1.43 o 
  -4  -5   4       42.22       39.77      1.40 o 
   2  -5   4      119.76      123.61      1.95 o 
   3  -5   4      129.03      128.67      2.05 o 
   4  -5   4       37.39       38.60      1.14 o 
   5  -5   4       60.43       59.64      1.22 o 
  -8  -4   4       24.94       24.93      0.42 o 
  -7  -4   4       11.49       12.78      0.44 o 
  -6  -4   4       46.80       48.23      1.04 o 
  -5  -4   4       55.53       55.64      1.74 o 
  -4  -4   4      206.48      191.00      3.07 o 
   0  -4   4      381.42      340.98      5.93 o 
   5  -4   4      152.04      144.72      2.21 o 
   6  -4   4        5.59        5.38      0.97 o 
   7  -4   4       13.23       14.77      2.85 o 
  -9  -3   4       47.95       45.78      4.25 o 
  -8  -3   4       33.59       34.85      0.52 o 
  -7  -3   4       60.16       61.17      0.84 o 
  -6  -3   4      114.89      112.10      1.59 o 
  -5  -3   4       17.17       16.03      1.01 o 
  -4  -3   4       53.82       50.48      1.38 o 
  -3  -3   4      118.90      117.21      4.19 o 
  -2  -3   4      609.21      611.55     10.93 o 
  -1  -3   4       91.08       90.93      2.05 o 
   0  -3   4       13.98       16.61      0.49 o 
   1  -3   4       37.04       31.85      0.90 o 
   2  -3   4      145.13      153.48      1.75 o 
   3  -3   4       28.18       29.53      1.45 o 
   5  -3   4      131.71      130.38      3.58 o 
   6  -3   4       45.79       47.32      3.58 o 
   7  -3   4        9.44        8.65      0.38 o 
   8  -3   4        9.27       11.80      0.55 o 
  -9  -2   4       10.41       10.14      0.39 o 
  -8  -2   4       12.58       14.33      0.36 o 
  -7  -2   4       41.34       43.96      0.64 o 
  -6  -2   4      125.61      121.65      1.30 o 
  -5  -2   4      815.43      814.52     15.01 o 
  -4  -2   4       33.23       32.91      1.21 o 
  -3  -2   4       57.17       61.06      1.07 o 
  -2  -2   4      573.28      585.82      7.57 o 
  -1  -2   4      287.21      281.97      4.14 o 
   0  -2   4       61.47       66.66      1.04 o 
   1  -2   4      131.37      130.54      1.11 o 
   2  -2   4      319.43      349.62      2.84 o 
   3  -2   4      242.65      241.79      3.54 o 
   4  -2   4       85.08       76.98      1.69 o 
   5  -2   4      285.47      283.85      2.33 o 
   6  -2   4       23.55       23.65      0.57 o 
   7  -2   4       39.56       34.86      1.00 o 
   8  -2   4        1.02        1.00      0.21 o 
 -10  -1   4        0.05        0.10      0.15 o 
  -9  -1   4       21.70       20.98      0.43 o 
  -8  -1   4       47.54       43.67      0.54 o 
  -7  -1   4       35.50       35.46      0.97 o 
  -6  -1   4       42.64       40.69      1.30 o 
  -5  -1   4        2.30        2.81      0.39 o 
  -4  -1   4      515.13      541.68      3.93 o 
  -3  -1   4      271.89      284.75      1.77 o 
  -2  -1   4      156.99      149.56      3.61 o 
  -1  -1   4      219.70      220.43      3.40 o 
   0  -1   4     2439.40     2240.97     10.40 o 
   1  -1   4       68.76       59.32      1.70 o 
   2  -1   4      260.94      262.90      2.02 o 
   3  -1   4      228.50      240.66      1.94 o 
   4  -1   4       29.40       25.90      0.64 o 
   5  -1   4      137.45      130.05      1.98 o 
   6  -1   4       67.87       67.97      1.09 o 
   7  -1   4        0.35        0.17      0.24 o 
   8  -1   4       21.26       22.18      0.42 o 
   9  -1   4       14.27       16.56      0.39 o 
 -10   0   4       20.27       16.43     11.07 o 
  -9   0   4        0.32        1.01      0.20 o 
  -8   0   4        0.65        0.48      0.21 o 
  -7   0   4        0.24        0.48      0.20 o 
  -6   0   4      300.82      347.26      4.46 o 
  -5   0   4        0.04        0.30      0.26 o 
  -4   0   4      760.33      768.26      6.97 o 
  -3   0   4       70.77       84.53      2.95 o 
  -2   0   4      477.22      424.48      1.66 o 
  -1   0   4     4934.02     4567.18     32.14 o 
   0   0   4       64.60       68.66      0.89 o 
   1   0   4        0.90        1.96      0.17 o 
   2   0   4      269.16      259.60      2.49 o 
   3   0   4       47.31       44.92      0.66 o 
   4   0   4      461.06      456.20      2.39 o 
   5   0   4       93.49       97.89      1.77 o 
   6   0   4       10.68       12.50      0.34 o 
   7   0   4       10.47       10.83      0.32 o 
   8   0   4        9.87        7.15      0.29 o 
   9   0   4       38.10       42.22      0.65 o 
 -10   1   4        0.05        0.23      0.24 o 
  -9   1   4       22.29       22.08      0.55 o 
  -8   1   4       47.25       43.55      0.60 o 
  -7   1   4       35.26       36.00      0.56 o 
  -6   1   4       42.83       41.28      0.45 o 
  -5   1   4        2.30        2.49      0.24 o 
  -4   1   4      512.99      541.33      3.52 o 
  -3   1   4      270.98      278.46      2.27 o 
  -2   1   4      157.69      147.59      2.46 o 
  -1   1   4      220.79      230.70      2.11 o 
   0   1   4     2433.81     2316.64     15.00 o 
   1   1   4       70.90       66.79      0.46 o 
   2   1   4      259.32      263.01      2.36 o 
   3   1   4      228.35      240.71      2.48 o 
   4   1   4       29.34       26.69      0.54 o 
   5   1   4      137.94      128.18      1.03 o 
   6   1   4       68.19       67.38      0.91 o 
   7   1   4        0.29        0.10      0.20 o 
   8   1   4       21.65       23.36      0.79 o 
  -9   2   4       10.52       10.82      0.57 o 
  -8   2   4       12.37       13.34      0.35 o 
  -7   2   4       41.91       43.46      0.77 o 
  -6   2   4      125.81      117.95      0.95 o 
  -5   2   4      814.43      808.69      7.91 o 
  -4   2   4       32.94       32.45      0.67 o 
  -3   2   4       55.81       55.31      2.42 o 
  -2   2   4      569.04      575.21      8.96 o 
  -1   2   4      286.13      280.10      2.98 o 
   0   2   4       60.06       65.04      1.02 o 
   1   2   4      131.55      132.47      1.39 o 
   2   2   4      319.11      357.86      6.10 o 
   3   2   4      243.02      252.47      3.63 o 
   4   2   4       85.97       77.14      1.76 o 
   5   2   4      286.05      280.06      2.78 o 
   6   2   4       23.18       22.84      0.42 o 
   7   2   4       40.44       35.93      0.69 o 
   8   2   4        0.93        0.99      0.20 o 
  -9   3   4       48.17       46.40      1.11 o 
  -8   3   4       33.80       34.44      0.91 o 
  -7   3   4       60.17       60.76      0.63 o 
  -6   3   4      114.75      110.56      0.85 o 
  -5   3   4       17.21       16.46      0.26 o 
  -4   3   4       53.68       50.44      0.58 o 
  -3   3   4      119.26      115.05      2.71 o 
  -2   3   4      608.94      610.70      8.27 o 
  -1   3   4       90.28       96.11      2.21 o 
   0   3   4       13.83       16.74      0.66 o 
   1   3   4       36.68       35.27      0.53 o 
   2   3   4      145.68      155.00      1.89 o 
   3   3   4       28.39       30.59      1.13 o 
   4   3   4        8.21        5.95      0.29 o 
   5   3   4      131.28      132.65      1.49 o 
   6   3   4       45.64       45.71      0.70 o 
   7   3   4        9.47        9.41      0.43 o 
   8   3   4        9.18       10.84      0.51 o 
  -8   4   4       25.32       26.61      1.87 o 
  -7   4   4       11.83       14.14      0.37 o 
  -6   4   4       47.14       48.90      0.68 o 
  -5   4   4       56.12       53.85      0.56 o 
  -4   4   4      205.10      189.95      1.40 o 
  -3   4   4      122.20      118.42      1.20 o 
  -2   4   4       69.54       69.54      0.61 o 
  -1   4   4        6.43        7.96      0.25 o 
   0   4   4      382.48      364.99      1.45 o 
   1   4   4        1.71        1.96      0.19 o 
   2   4   4       41.10       38.44      0.39 o 
   3   4   4       19.97       18.27      0.39 o 
   4   4   4      178.20      182.89      1.19 o 
   5   4   4      152.87      151.00      1.03 o 
   6   4   4        5.62        5.67      0.24 o 
   7   4   4       13.38       15.55      1.07 o 
  -7   5   4        9.91        8.89      1.15 o 
  -6   5   4       28.43       29.51      0.59 o 
  -5   5   4       53.39       57.22      0.90 o 
  -4   5   4       42.76       41.15      0.43 o 
  -3   5   4        2.93        2.30      0.20 o 
  -2   5   4      129.37      130.69      0.69 o 
  -1   5   4      150.72      149.57      0.76 o 
   0   5   4      294.24      288.70      2.10 o 
   1   5   4        6.79        5.32      0.23 o 
   2   5   4      121.02      131.00      1.59 o 
   3   5   4      128.80      132.46      0.83 o 
   4   5   4       37.08       41.41      1.00 o 
   5   5   4       60.95       63.60      1.93 o 
   6   5   4        7.95        5.84      0.42 o 
  -5   6   4       17.17       16.60      0.38 o 
  -4   6   4       10.98       11.35      0.38 o 
  -3   6   4       34.66       37.57      0.50 o 
  -2   6   4       42.21       46.43      0.53 o 
  -1   6   4       40.56       45.93      0.45 o 
   0   6   4       58.42       63.07      0.92 o 
   1   6   4       10.38       11.40      0.29 o 
   2   6   4       11.51       12.12      0.34 o 
   3   6   4        2.51        2.68      0.16 o 
   4   6   4        5.76        4.14      0.21 o 
  -2  -6   5        5.78        5.29      0.60 o 
  -6  -5   5       12.52       11.16      0.63 o 
  -5  -5   5       56.19       58.35      1.52 o 
  -4  -5   5      139.96      139.64      2.47 o 
   2  -5   5       16.69       20.17      0.89 o 
   3  -5   5      142.93      132.40      2.04 o 
   4  -5   5       58.78       54.48      1.28 o 
   5  -5   5       18.65       15.64      0.62 o 
  -8  -4   5        2.39        1.97      0.20 o 
  -7  -4   5       28.36       29.13      0.62 o 
  -6  -4   5      129.13      133.02      2.42 o 
  -5  -4   5       30.13       33.78      1.39 o 
  -4  -4   5       66.93       73.20      1.97 o 
   1  -4   5       18.22       18.90      0.90 o 
   4  -4   5      117.01      105.07      1.95 o 
   5  -4   5       10.11       10.32      0.52 o 
   6  -4   5        8.79        8.06      0.42 o 
  -9  -3   5        3.40        2.83      0.20 o 
  -8  -3   5       19.46       18.87      0.61 o 
  -7  -3   5       53.32       50.06      2.72 o 
  -6  -3   5       23.69       23.67      1.18 o 
  -5  -3   5      274.24      286.62      3.64 o 
  -4  -3   5       57.78       65.25      2.92 o 
  -3  -3   5       30.90       31.88      0.92 o 
  -2  -3   5       65.62       67.71      0.93 o 
  -1  -3   5      216.78      204.87      4.14 o 
   0  -3   5      368.34      367.75      2.90 o 
   1  -3   5      200.14      197.76      2.24 o 
   2  -3   5      253.93      244.23      2.33 o 
   3  -3   5       84.02       71.83      3.15 o 
   6  -3   5       21.82       21.33      0.58 o 
   7  -3   5       25.39       27.71      1.45 o 
   8  -3   5       59.66       53.27      0.92 o 
  -9  -2   5        6.58        6.34      0.27 o 
  -8  -2   5       12.92       14.91      0.42 o 
  -7  -2   5      119.33      118.42      1.30 o 
  -6  -2   5       99.91       97.54      1.93 o 
  -5  -2   5       87.36       85.52      3.12 o 
  -4  -2   5       39.52       42.67      1.39 o 
  -3  -2   5       58.77       64.68      0.96 o 
  -2  -2   5      576.06      576.43      4.39 o 
  -1  -2   5     1205.27     1229.25     18.80 o 
   0  -2   5      507.73      506.18      7.34 o 
   1  -2   5      882.02      889.53      6.79 o 
   2  -2   5       72.06       62.46      1.15 o 
   3  -2   5      134.02      132.33      2.38 o 
   4  -2   5       41.87       40.06      1.10 o 
   5  -2   5      312.30      294.98      3.57 o 
   6  -2   5        9.02        8.44      0.41 o 
   7  -2   5        8.45        9.38      0.46 o 
   8  -2   5       62.12       63.73      3.70 o 
 -10  -1   5        5.24        5.37      0.25 o 
  -9  -1   5       26.96       27.50      0.54 o 
  -8  -1   5        4.88        4.56      0.27 o 
  -7  -1   5        0.36        0.63      0.21 o 
  -6  -1   5       53.63       55.65      1.71 o 
  -5  -1   5      208.65      222.70      5.52 o 
  -4  -1   5        8.53        9.51      0.55 o 
  -3  -1   5      244.28      266.20      3.07 o 
  -2  -1   5     1104.04     1137.95      8.76 o 
  -1  -1   5     1600.03     1507.93     22.58 o 
   0  -1   5     1190.37     1165.47     22.29 o 
   1  -1   5      741.96      762.23      5.75 o 
   2  -1   5      291.04      323.74      3.16 o 
   3  -1   5      883.37      862.42      7.68 o 
   4  -1   5      224.35      229.45      2.53 o 
   5  -1   5       60.95       58.27      0.63 o 
   6  -1   5      290.44      281.01      2.08 o 
   7  -1   5       12.84       14.87      0.43 o 
   8  -1   5       15.98       16.57      0.42 o 
 -10   0   5        1.00        0.62      0.50 o 
  -9   0   5       53.99       49.73      1.23 o 
  -8   0   5        0.01        0.32      0.22 o 
  -7   0   5        3.86        3.86      0.25 o 
  -6   0   5       53.45       54.05      1.21 o 
  -5   0   5      374.71      394.16     10.62 o 
  -4   0   5       38.37       32.92      1.29 o 
  -3   0   5       55.53       63.41      1.30 o 
  -2   0   5       38.89       33.66      0.48 o 
  -1   0   5        3.28        2.88      0.15 o 
   0   0   5     6846.43     6219.81     11.90 o 
   1   0   5     2384.11     2342.62     30.62 o 
   2   0   5      844.23      830.46      6.58 o 
   3   0   5      295.76      301.08      3.64 o 
   4   0   5      351.42      361.25      6.66 o 
   5   0   5      145.22      138.15      1.24 o 
   6   0   5        6.78        7.11      0.29 o 
   7   0   5       51.98       47.33      0.58 o 
   8   0   5       13.40       12.97      0.41 o 
   9   0   5        0.02        0.27      0.33 o 
 -10   1   5        4.98        5.58      0.31 o 
  -9   1   5       26.85       26.98      0.52 o 
  -8   1   5        4.70        3.34      0.28 o 
  -7   1   5        0.30        0.40      0.19 o 
  -6   1   5       53.63       54.42      0.91 o 
  -5   1   5      207.89      222.24      3.57 o 
  -4   1   5        8.19        8.87      0.38 o 
  -3   1   5      244.25      266.85      2.20 o 
  -2   1   5     1105.25     1126.52     11.18 o 
  -1   1   5     1606.41     1516.03     15.03 o 
   0   1   5     1183.99     1171.64      8.92 o 
   1   1   5      743.30      767.41      6.12 o 
   2   1   5      292.99      326.10      3.25 o 
   3   1   5      883.58      857.21     13.50 o 
   4   1   5      223.71      225.55      3.41 o 
   5   1   5       59.31       57.00      0.61 o 
   6   1   5      290.19      282.32      3.47 o 
   7   1   5       12.91       13.98      0.31 o 
   8   1   5       16.14       15.20      0.76 o 
   9   1   5        3.51        1.94      0.32 o 
  -9   2   5        6.35        6.28      0.29 o 
  -8   2   5       13.41       15.54      0.38 o 
  -7   2   5      119.49      116.61      1.81 o 
  -6   2   5       99.35       98.77      1.27 o 
  -5   2   5       87.08       84.10      1.15 o 
  -4   2   5       39.30       42.75      0.76 o 
  -3   2   5       57.83       63.02      1.35 o 
  -2   2   5      578.27      570.65      9.13 o 
  -1   2   5     1210.09     1219.78     22.02 o 
   0   2   5      506.32      513.14      4.68 o 
   1   2   5      883.02      896.22     12.00 o 
   2   2   5       71.40       65.49      1.03 o 
   3   2   5      131.64      128.46      1.84 o 
   4   2   5       42.48       41.67      0.53 o 
   5   2   5      311.32      294.65      3.26 o 
   6   2   5        8.58        8.34      0.30 o 
   7   2   5        8.64        9.50      0.27 o 
   8   2   5       61.74       60.66      2.49 o 
  -9   3   5        3.20        2.82      0.19 o 
  -8   3   5       19.24       18.10      0.56 o 
  -7   3   5       53.49       53.43      1.28 o 
  -6   3   5       22.47       22.90      0.34 o 
  -5   3   5      273.24      272.32      2.78 o 
  -4   3   5       57.09       62.83      1.12 o 
  -3   3   5       31.04       32.07      1.16 o 
  -2   3   5       66.25       70.29      1.47 o 
  -1   3   5      217.46      212.84      2.63 o 
   0   3   5      369.01      377.06      4.76 o 
   1   3   5      201.64      207.93      1.82 o 
   2   3   5      255.42      257.19      4.74 o 
   3   3   5       84.14       74.26      0.70 o 
   4   3   5      171.10      162.87      1.31 o 
   5   3   5       99.21      101.06      1.02 o 
   6   3   5       22.08       21.28      0.42 o 
   7   3   5       25.50       28.55      0.88 o 
   8   3   5       59.69       50.16      0.75 o 
  -8   4   5        2.20        1.88      0.21 o 
  -7   4   5       28.32       31.29      0.71 o 
  -6   4   5      128.25      135.51      1.29 o 
  -5   4   5       30.20       31.39      0.56 o 
  -4   4   5       66.02       71.81      0.72 o 
  -3   4   5        5.49        5.37      0.19 o 
  -2   4   5       33.04       33.56      0.37 o 
  -1   4   5      251.05      245.03      1.29 o 
   0   4   5      333.20      329.82      2.44 o 
   1   4   5       18.44       19.73      0.53 o 
   2   4   5       69.18       68.58      0.65 o 
   3   4   5       27.51       24.25      0.38 o 
   4   4   5      116.95      112.53      1.03 o 
   5   4   5       10.65       11.07      0.35 o 
   6   4   5        8.48        9.15      0.25 o 
   7   4   5       46.04       47.53      0.79 o 
  -7   5   5       26.31       24.43      0.71 o 
  -6   5   5       12.60       12.47      0.35 o 
  -5   5   5       55.52       60.18      0.76 o 
  -4   5   5      138.70      140.48      1.28 o 
  -3   5   5       21.19       23.48      0.33 o 
  -2   5   5       47.37       48.78      0.40 o 
  -1   5   5        9.14       10.68      0.26 o 
   0   5   5       12.64       12.66      0.26 o 
   1   5   5      175.05      179.38      1.97 o 
   2   5   5       16.78       18.25      0.36 o 
   3   5   5      144.11      142.91      1.28 o 
   4   5   5       59.13       55.08      0.81 o 
   5   5   5       17.66       17.37      0.36 o 
  -5   6   5       11.17        9.94      0.41 o 
  -4   6   5        8.32        7.20      0.26 o 
  -3   6   5       40.46       40.30      0.63 o 
  -2   6   5        5.48        5.86      0.22 o 
  -1   6   5       12.84       13.91      0.28 o 
   0   6   5       10.37       11.29      0.27 o 
   1   6   5        3.83        3.48      0.21 o 
   2   6   5        3.59        1.96      0.40 o 
   3   6   5       16.56       15.47      0.34 o 
  -3  -6   6        7.07        6.69      0.54 o 
  -2  -6   6       11.94       11.07      0.65 o 
  -7  -5   6       36.93       33.95      0.75 o 
  -6  -5   6        1.88        1.74      0.35 o 
  -5  -5   6        4.96        7.44      0.70 o 
  -4  -5   6       46.18       48.15      1.51 o 
   2  -5   6       62.24       60.17      1.40 o 
   3  -5   6        7.17        6.69      0.59 o 
   4  -5   6        1.71        1.33      0.49 o 
  -8  -4   6       18.76       18.60      1.39 o 
  -7  -4   6       40.53       41.01      0.75 o 
  -6  -4   6       26.65       23.85      0.73 o 
  -5  -4   6       26.91       29.45      1.31 o 
  -4  -4   6       23.10       25.44      1.23 o 
  -3  -4   6       11.32       10.52      0.81 o 
   0  -4   6      120.60      120.32      1.91 o 
   1  -4   6        2.48        2.96      0.54 o 
   2  -4   6       32.86       30.27      1.19 o 
   3  -4   6       77.69       72.67      1.79 o 
   4  -4   6      248.73      246.15      8.74 o 
   5  -4   6        0.21        0.70      0.36 o 
   6  -4   6       60.50       56.36      1.90 o 
  -9  -3   6        3.05        2.67      0.19 o 
  -8  -3   6       23.25       23.87      0.53 o 
  -7  -3   6       83.32       86.82      1.18 o 
  -6  -3   6       94.23      100.65      1.03 o 
  -5  -3   6       65.02       67.52      1.85 o 
  -4  -3   6       16.50       15.62      0.94 o 
  -3  -3   6        5.06        7.23      0.59 o 
  -2  -3   6      145.42      133.79      1.78 o 
  -1  -3   6      228.99      235.64      5.18 o 
   0  -3   6      340.13      331.31      4.54 o 
   1  -3   6        1.39        2.51      0.34 o 
   2  -3   6      100.07       94.84      1.51 o 
   5  -3   6      102.99      102.99      2.06 o 
   6  -3   6        6.10        6.00      0.47 o 
   7  -3   6       20.22       17.72     11.76 o 
  -9  -2   6       28.53       31.26      0.62 o 
  -8  -2   6       68.16       69.86      1.11 o 
  -7  -2   6      173.50      179.46      1.43 o 
  -6  -2   6      214.49      209.75      4.09 o 
  -5  -2   6       21.79       22.31      0.95 o 
  -4  -2   6       45.25       51.47      0.93 o 
  -3  -2   6      105.56       99.38      1.50 o 
  -2  -2   6     1132.98     1182.96     15.81 o 
  -1  -2   6      350.98      356.66      4.09 o 
   0  -2   6       50.92       42.61      0.84 o 
   1  -2   6      371.90      402.28      4.36 o 
   2  -2   6       14.26       12.26      0.58 o 
   3  -2   6      219.91      228.14      4.35 o 
   4  -2   6       25.97       25.76      1.72 o 
   5  -2   6      255.47      240.56      1.56 o 
   6  -2   6      245.64      257.34      6.74 o 
   7  -2   6        2.73        2.61      0.31 o 
   8  -2   6        5.03        4.83      0.68 o 
  -9  -1   6       37.60       37.31      0.70 o 
  -8  -1   6       54.93       53.10      0.58 o 
  -7  -1   6       53.62       51.10      0.58 o 
  -6  -1   6      127.22      126.33      1.90 o 
  -5  -1   6      140.46      127.75      1.57 o 
  -4  -1   6      560.67      587.46     11.46 o 
  -3  -1   6       47.18       49.75      0.76 o 
  -2  -1   6      141.96      151.42      1.95 o 
  -1  -1   6     1186.30     1175.72     10.17 o 
   0  -1   6      328.99      339.94      3.48 o 
   1  -1   6       45.49       41.08      0.69 o 
   2  -1   6      218.36      251.98      3.39 o 
   3  -1   6      124.92      131.33      1.79 o 
   4  -1   6      281.09      283.46      4.63 o 
   5  -1   6      384.74      369.14      6.00 o 
   6  -1   6      202.67      195.08      2.75 o 
   7  -1   6       71.00       70.86      1.34 o 
   8  -1   6        5.75        5.77      0.24 o 
  -9   0   6       15.68       16.45      0.38 o 
  -8   0   6      150.34      139.35      1.37 o 
  -7   0   6        2.82        2.55      0.23 o 
  -6   0   6        8.92        7.71      0.25 o 
  -5   0   6      191.42      181.10      4.27 o 
  -4   0   6      569.29      581.69      6.14 o 
  -3   0   6      290.98      280.96      3.38 o 
  -2   0   6      149.18      130.52      1.90 o 
  -1   0   6     1131.31     1152.13     11.50 o 
   0   0   6      636.67      589.40     13.41 o 
   1   0   6      166.56      171.97      2.78 o 
   2   0   6      145.02      148.21      1.31 o 
   3   0   6      219.78      231.67      4.30 o 
   4   0   6        9.65        9.23      0.40 o 
   5   0   6      842.78      828.43      3.31 o 
   6   0   6       27.06       24.50      0.49 o 
   7   0   6       99.16       98.34      1.45 o 
   8   0   6        5.87        6.01      0.30 o 
 -10   1   6       29.58       34.45      0.56 o 
  -9   1   6       36.84       35.30      0.48 o 
  -8   1   6       55.90       54.55      0.71 o 
  -7   1   6       53.60       50.79      0.69 o 
  -6   1   6      125.10      126.46      1.58 o 
  -5   1   6      140.95      131.05      1.94 o 
  -4   1   6      562.63      583.45      5.24 o 
  -3   1   6       47.84       50.43      0.81 o 
  -2   1   6      140.67      144.65      1.04 o 
  -1   1   6     1184.48     1167.13      5.62 o 
   0   1   6      329.84      321.57      3.86 o 
   1   1   6       46.49       42.90      0.53 o 
   2   1   6      217.04      247.60      3.03 o 
   3   1   6      125.27      131.30      1.62 o 
   4   1   6      281.73      278.63      4.50 o 
   5   1   6      385.18      364.64      4.45 o 
   6   1   6      200.81      196.06      2.60 o 
   7   1   6       71.13       66.77      1.16 o 
   8   1   6        5.83        5.57      0.32 o 
  -9   2   6       29.15       32.63      1.34 o 
  -8   2   6       67.88       69.70      1.64 o 
  -7   2   6      172.14      179.06      1.59 o 
  -6   2   6      215.08      213.78      2.65 o 
  -5   2   6       21.47       21.06      0.60 o 
  -4   2   6       46.38       49.44      1.04 o 
  -3   2   6      106.87      100.84      2.79 o 
  -2   2   6     1126.30     1163.51     19.07 o 
  -1   2   6      351.38      360.68      4.45 o 
   0   2   6       50.30       43.57      0.72 o 
   1   2   6      370.51      406.93      4.45 o 
   2   2   6       14.16       12.23      0.28 o 
   3   2   6      222.99      231.83      4.21 o 
   4   2   6       26.06       26.75      0.40 o 
   5   2   6      254.80      239.32      1.16 o 
   6   2   6      245.29      254.37      2.07 o 
   7   2   6        2.66        2.28      0.20 o 
   8   2   6        4.87        4.02      0.29 o 
  -9   3   6        3.07        2.86      0.19 o 
  -8   3   6       23.51       24.49      1.01 o 
  -7   3   6       83.17       86.72      1.12 o 
  -6   3   6       93.81       99.91      0.85 o 
  -5   3   6       64.38       63.28      0.59 o 
  -4   3   6       16.29       13.93      0.36 o 
  -3   3   6        5.10        8.22      0.50 o 
  -2   3   6      144.14      135.14      1.72 o 
  -1   3   6      226.02      238.85      4.91 o 
   0   3   6      339.10      338.18      3.25 o 
   1   3   6        1.47        2.16      0.30 o 
   2   3   6      101.78       99.95      1.98 o 
   3   3   6      156.37      159.26      1.40 o 
   4   3   6       92.95       89.60      1.29 o 
   5   3   6      103.47       99.52      1.10 o 
   6   3   6        6.16        5.69      0.26 o 
   7   3   6       20.55       21.88      2.32 o 
  -8   4   6       18.74       18.00      0.91 o 
  -7   4   6       39.39       43.65      0.78 o 
  -6   4   6       27.20       27.11      0.39 o 
  -5   4   6       26.47       26.78      0.43 o 
  -4   4   6       22.69       23.63      0.35 o 
  -3   4   6       11.01       12.29      0.23 o 
  -2   4   6       27.65       25.67      0.29 o 
  -1   4   6       41.77       41.88      0.38 o 
   0   4   6      119.75      124.74      0.77 o 
   1   4   6        2.26        3.22      0.27 o 
   2   4   6       33.21       29.60      0.45 o 
   3   4   6       78.20       71.83      0.63 o 
   4   4   6      249.68      246.15      2.05 o 
   5   4   6        0.22        0.65      0.20 o 
   6   4   6       61.33       58.04      1.54 o 
   7   4   6        2.80        2.02      0.24 o 
  -7   5   6       36.77       33.93      0.80 o 
  -6   5   6        1.60        1.25      0.17 o 
  -5   5   6        4.84        6.16      0.24 o 
  -4   5   6       46.73       44.36      0.51 o 
  -3   5   6       63.86       62.46      0.46 o 
  -2   5   6        8.87        8.53      0.22 o 
  -1   5   6       26.27       27.73      0.35 o 
   0   5   6      202.28      206.96      0.90 o 
   1   5   6      218.84      229.18      1.34 o 
   2   5   6       63.25       64.71      0.61 o 
   3   5   6        7.47        7.15      0.26 o 
   4   5   6        1.86        2.19      0.18 o 
   5   5   6       81.64       75.02      0.78 o 
  -4   6   6        4.80        3.73      0.21 o 
  -3   6   6        6.75        8.21      0.25 o 
  -2   6   6       11.63       12.90      0.36 o 
  -1   6   6       41.82       43.85      1.43 o 
   0   6   6       51.76       53.45      0.85 o 
   1   6   6       23.28       23.37      0.59 o 
   2   6   6       34.06       36.82      0.58 o 
   3   6   6       23.48       18.13      1.08 o 
  -2  -6   7        0.69        1.70      0.44 o 
  -5  -5   7       50.19       43.48      1.29 o 
  -4  -5   7        2.43        1.44      0.61 o 
   2  -5   7       20.65       18.13      0.82 o 
   3  -5   7       15.13       15.75      0.76 o 
   4  -5   7        9.93        8.04      0.49 o 
  -8  -4   7        0.70        0.58      0.22 o 
  -7  -4   7       19.21       17.84      0.59 o 
  -6  -4   7       58.31       57.83      1.11 o 
  -5  -4   7        4.13        5.79      0.52 o 
  -4  -4   7       24.19       26.00      1.09 o 
  -3  -4   7       30.98       27.47      1.14 o 
   0  -4   7      129.84      128.73      2.05 o 
   1  -4   7      180.23      168.15      2.50 o 
   2  -4   7       18.47       16.36      0.95 o 
   3  -4   7       29.77       32.53      1.25 o 
   4  -4   7       12.35       11.14      0.86 o 
   5  -4   7       42.40       42.95      1.04 o 
   6  -4   7        4.13        3.14      0.35 o 
  -9  -3   7        8.56       10.81      0.36 o 
  -8  -3   7       19.21       21.63      0.65 o 
  -7  -3   7       91.91       95.46      2.34 o 
  -6  -3   7       17.29       15.71      0.53 o 
  -5  -3   7       35.94       39.64      1.47 o 
  -4  -3   7       24.61       28.77      1.20 o 
  -3  -3   7       81.76       84.43      2.37 o 
  -2  -3   7      157.25      158.01      3.38 o 
  -1  -3   7      145.84      143.50      2.23 o 
   0  -3   7      278.08      261.01      3.69 o 
   1  -3   7       40.57       43.64      1.77 o 
   2  -3   7       27.88       26.21      1.09 o 
   3  -3   7        1.15        1.75      0.57 o 
   5  -3   7       12.22       13.72      0.86 o 
   6  -3   7       42.53       41.97      0.84 o 
   7  -3   7       33.84       34.17      0.94 o 
  -9  -2   7       14.66       14.74      0.40 o 
  -8  -2   7        3.76        3.47      0.28 o 
  -7  -2   7       14.89       13.32      0.49 o 
  -6  -2   7       94.34       88.95      1.11 o 
  -5  -2   7       60.26       56.56      1.88 o 
  -4  -2   7       70.78       73.52      2.20 o 
  -3  -2   7      747.14      778.83      4.10 o 
  -2  -2   7      316.60      313.17      5.66 o 
  -1  -2   7      475.88      489.90      6.90 o 
   0  -2   7      654.44      682.77      6.09 o 
   1  -2   7       38.46       42.29      0.75 o 
   2  -2   7      291.33      312.59      6.27 o 
   3  -2   7       55.32       54.89      1.15 o 
   4  -2   7       58.50       57.81      2.03 o 
   5  -2   7        0.75        1.05      0.27 o 
   6  -2   7       54.31       54.94      0.77 o 
   7  -2   7        1.34        1.46      0.47 o 
   8  -2   7       12.84        9.07      0.33 o 
  -9  -1   7       20.89       21.26      0.62 o 
  -8  -1   7       25.71       25.70      0.43 o 
  -7  -1   7       88.69       90.44      1.09 o 
  -6  -1   7      180.61      182.26      2.53 o 
  -5  -1   7      180.39      175.09      3.82 o 
  -4  -1   7      166.20      169.37      1.86 o 
  -3  -1   7      166.51      186.62      2.66 o 
  -2  -1   7      154.89      165.52      1.12 o 
  -1  -1   7      826.14      848.32      8.30 o 
   0  -1   7      200.44      217.01      3.17 o 
   1  -1   7      226.45      238.68      2.97 o 
   2  -1   7       96.71      103.79      1.39 o 
   3  -1   7       37.09       35.67      0.54 o 
   4  -1   7       36.96       35.08      0.75 o 
   5  -1   7        8.83        9.06      0.32 o 
   6  -1   7       70.71       70.66      1.16 o 
   7  -1   7        6.93        7.34      0.33 o 
   8  -1   7       57.25       58.47      0.93 o 
  -9   0   7        0.00        0.04      0.20 o 
  -8   0   7      157.31      158.41      1.08 o 
  -7   0   7        1.66        2.30      0.23 o 
  -6   0   7        0.00       -0.15      0.16 o 
  -5   0   7       21.65       24.42      0.45 o 
  -4   0   7       71.69       71.24      1.01 o 
  -3   0   7       85.18       77.49      1.64 o 
  -2   0   7      409.90      419.52     15.03 o 
  -1   0   7     1815.28     1877.17     16.57 o 
   0   0   7       30.04       30.95      0.57 o 
   1   0   7       35.19       37.51      0.68 o 
   2   0   7      125.93      135.15      1.35 o 
   3   0   7      308.55      297.65      3.90 o 
   4   0   7      298.89      301.16      4.43 o 
   5   0   7       42.64       42.87      0.68 o 
   6   0   7       32.19       33.89      0.67 o 
   7   0   7      141.05      144.83      0.98 o 
   8   0   7       14.20       19.60      0.57 o 
 -10   1   7       37.06       27.50      5.19 o 
  -9   1   7       21.32       22.04      0.38 o 
  -8   1   7       26.36       25.70      0.62 o 
  -7   1   7       88.52       89.00      1.09 o 
  -6   1   7      181.22      182.88      1.82 o 
  -5   1   7      180.51      182.47      2.97 o 
  -4   1   7      168.19      171.92      1.55 o 
  -3   1   7      165.68      185.19      2.47 o 
  -2   1   7      152.55      162.43      1.54 o 
  -1   1   7      829.70      823.09      7.41 o 
   0   1   7      202.14      214.66      2.58 o 
   1   1   7      225.28      230.32      1.62 o 
   2   1   7       97.98      103.66      0.73 o 
   3   1   7       37.48       37.41      0.70 o 
   4   1   7       36.66       34.75      0.53 o 
   5   1   7        8.83        8.95      0.27 o 
   6   1   7       69.08       69.10      1.02 o 
   7   1   7        6.85        7.26      0.30 o 
  -9   2   7       14.33       14.63      0.45 o 
  -8   2   7        3.83        3.29      0.24 o 
  -7   2   7       15.16       13.73      0.44 o 
  -6   2   7       93.80       84.65      1.41 o 
  -5   2   7       61.17       56.76      1.23 o 
  -4   2   7       71.48       72.40      2.35 o 
  -3   2   7      745.76      780.33     20.34 o 
  -2   2   7      317.17      308.54      3.46 o 
  -1   2   7      478.96      490.06      5.55 o 
   0   2   7      658.89      707.38     10.30 o 
   1   2   7       38.56       43.57      0.48 o 
   2   2   7      290.75      299.76      4.14 o 
   3   2   7       55.21       56.21      0.75 o 
   4   2   7       58.01       58.20      0.60 o 
   5   2   7        0.71        0.92      0.18 o 
   6   2   7       53.53       52.76      0.60 o 
   7   2   7        1.28        1.22      0.17 o 
  -9   3   7        8.68        9.43      0.77 o 
  -8   3   7       19.47       22.13      0.66 o 
  -7   3   7       92.45       96.23      2.42 o 
  -6   3   7       17.28       17.17      0.36 o 
  -5   3   7       35.76       35.76      0.54 o 
  -4   3   7       24.58       28.58      0.61 o 
  -3   3   7       80.97       81.63      1.21 o 
  -2   3   7      157.77      158.98      3.13 o 
  -1   3   7      145.47      145.64      3.20 o 
   0   3   7      276.21      266.76      2.52 o 
   1   3   7       40.03       44.01      1.02 o 
   2   3   7       28.34       26.59      0.45 o 
   3   3   7        1.28        1.12      0.21 o 
   4   3   7       74.46       71.77      0.68 o 
   5   3   7       12.36       14.35      0.32 o 
   6   3   7       42.58       42.13      0.60 o 
   7   3   7       33.91       30.50      0.87 o 
  -8   4   7        0.74        0.83      0.17 o 
  -7   4   7       19.16       19.13      0.35 o 
  -6   4   7       58.28       57.54      0.85 o 
  -5   4   7        3.93        4.73      0.24 o 
  -4   4   7       24.04       24.12      0.34 o 
  -3   4   7       30.61       29.99      0.33 o 
  -2   4   7       44.28       42.25      0.36 o 
  -1   4   7      252.37      246.07      0.93 o 
   0   4   7      129.85      127.62      1.07 o 
   1   4   7      181.78      175.57      1.00 o 
   2   4   7       17.79       15.60      0.32 o 
   3   4   7       29.41       30.37      0.45 o 
   4   4   7       12.58       11.84      0.28 o 
   5   4   7       41.91       43.48      0.58 o 
   6   4   7        4.34        3.98      0.24 o 
  -6   5   7       10.98       10.56      0.31 o 
  -5   5   7       49.99       45.59      0.68 o 
  -4   5   7        2.34        1.50      0.19 o 
  -3   5   7        5.44        5.70      0.23 o 
  -2   5   7        5.19        5.81      0.20 o 
  -1   5   7       11.98       13.00      0.26 o 
   0   5   7        8.67        7.34      0.25 o 
   1   5   7       13.35       11.98      0.32 o 
   2   5   7       20.64       19.46      0.33 o 
   3   5   7       15.05       16.38      0.32 o 
   4   5   7        9.52        9.07      0.30 o 
   5   5   7      128.28      120.44      1.07 o 
  -4   6   7        5.48        5.80      0.30 o 
  -3   6   7        3.74        4.61      0.22 o 
  -2   6   7        0.66        1.29      0.17 o 
  -1   6   7       38.23       44.56      0.93 o 
   0   6   7        6.00        5.34      0.25 o 
   1   6   7        5.68        6.69      0.31 o 
   2   6   7       17.33       15.52      0.34 o 
   3   6   7        7.68        6.39      0.37 o 
  -5  -5   8       49.94       46.19      1.22 o 
  -4  -5   8       10.81       10.94      0.85 o 
  -3  -5   8       43.27       47.54      1.49 o 
   1  -5   8        9.84        8.74      0.64 o 
   2  -5   8       21.46       18.32      0.82 o 
   3  -5   8        5.71        5.48      0.53 o 
  -8  -4   8       40.96       43.93      1.79 o 
  -7  -4   8       28.08       28.52      1.02 o 
  -6  -4   8       56.22       57.44      1.19 o 
  -5  -4   8       35.73       33.30      0.94 o 
  -4  -4   8      167.52      152.88      1.85 o 
  -3  -4   8       91.99       87.35      1.90 o 
  -2  -4   8        8.68        7.26      0.72 o 
   0  -4   8      327.10      323.66      3.35 o 
   1  -4   8       18.53       18.50      0.96 o 
   2  -4   8       11.89       14.04      0.93 o 
   3  -4   8       41.77       41.96      1.37 o 
   4  -4   8       63.08       64.26      1.56 o 
   5  -4   8        9.99       10.28      0.46 o 
   6  -4   8        2.31        1.30      0.24 o 
  -9  -3   8        4.58        4.30      0.26 o 
  -8  -3   8       13.03       14.58      0.31 o 
  -7  -3   8       53.66       49.14      0.68 o 
  -6  -3   8       71.74       72.21      1.85 o 
  -5  -3   8      332.34      342.18      3.92 o 
  -4  -3   8       58.42       68.24      1.73 o 
  -3  -3   8        0.67        0.56      0.52 o 
  -2  -3   8       30.37       32.10      0.96 o 
  -1  -3   8       89.85       93.26      1.38 o 
   0  -3   8       56.29       54.52      1.26 o 
   1  -3   8      212.63      210.76      2.36 o 
   2  -3   8       16.12       19.15      1.48 o 
   3  -3   8       33.53       31.98      1.30 o 
   4  -3   8      170.93      162.77      6.73 o 
   5  -3   8       23.15       24.27      1.27 o 
   6  -3   8       60.03       58.60      3.40 o 
   7  -3   8       46.18       46.78      0.94 o 
  -9  -2   8       20.09       20.83      0.62 o 
  -8  -2   8      103.31      103.70      2.10 o 
  -7  -2   8       36.73       38.51      0.69 o 
  -6  -2   8      567.40      563.07      4.89 o 
  -5  -2   8       58.89       61.58      3.74 o 
  -4  -2   8      103.41      112.86      2.88 o 
  -3  -2   8      257.06      233.55      3.38 o 
  -2  -2   8       43.00       42.47      0.64 o 
  -1  -2   8      457.05      470.83      4.76 o 
   0  -2   8      411.67      420.60      7.64 o 
   1  -2   8       94.57       82.98      1.26 o 
   2  -2   8      136.03      140.13      2.88 o 
   3  -2   8       71.61       73.29      4.74 o 
   4  -2   8       28.20       30.15      0.81 o 
   5  -2   8       69.42       71.37      0.99 o 
   6  -2   8       70.48       73.47      0.75 o 
   7  -2   8       30.60       30.67      0.85 o 
  -9  -1   8       15.03       13.51      0.58 o 
  -8  -1   8      165.38      173.70      2.72 o 
  -7  -1   8      160.57      166.14      1.18 o 
  -6  -1   8       39.28       37.17      0.60 o 
  -5  -1   8      171.98      173.36      2.75 o 
  -4  -1   8      463.12      442.70      5.36 o 
  -3  -1   8       54.19       57.27      0.66 o 
  -2  -1   8      536.26      560.71      8.27 o 
  -1  -1   8      420.39      457.98      6.33 o 
   0  -1   8      335.73      343.29      6.20 o 
   1  -1   8      134.08      134.10      1.90 o 
   2  -1   8      311.10      308.54      4.73 o 
   3  -1   8       17.30       17.81      0.53 o 
   4  -1   8        1.13        1.60      0.21 o 
   5  -1   8      294.66      293.41      2.31 o 
   6  -1   8       33.04       38.95      0.64 o 
   7  -1   8        5.98        6.02      0.28 o 
   8  -1   8        6.56        5.55      0.36 o 
 -10   0   8        0.25       -0.02      0.19 o 
  -9   0   8       69.24       69.88      1.99 o 
  -8   0   8        2.21        2.04      0.26 o 
  -7   0   8      370.05      368.33      2.97 o 
  -6   0   8      502.66      506.01      5.92 o 
  -5   0   8      217.32      219.84      4.22 o 
  -4   0   8       50.90       49.35      0.68 o 
  -3   0   8        4.85        6.02      0.25 o 
  -2   0   8      999.11     1031.81      8.67 o 
  -1   0   8        3.44        3.95      0.22 o 
   0   0   8      108.58      111.31      1.27 o 
   1   0   8      332.58      337.61      3.00 o 
   2   0   8       42.75       45.76      1.67 o 
   3   0   8      402.72      387.45      4.57 o 
   4   0   8        5.99        6.75      0.30 o 
   5   0   8        5.26        4.51      0.34 o 
   6   0   8      209.86      216.05      1.62 o 
   7   0   8       95.20      100.18      0.89 o 
   8   0   8       56.95       57.65      0.76 o 
  -9   1   8       15.41       14.38      0.32 o 
  -8   1   8      166.39      174.75      1.13 o 
  -7   1   8      161.12      162.91      2.08 o 
  -6   1   8       38.80       36.90      0.55 o 
  -5   1   8      174.39      180.59      2.54 o 
  -4   1   8      465.22      452.16      4.66 o 
  -3   1   8       53.77       58.48      1.23 o 
  -2   1   8      536.79      554.50      8.81 o 
  -1   1   8      425.76      455.94      6.90 o 
   0   1   8      337.40      339.40      6.06 o 
   1   1   8      135.60      133.27      1.28 o 
   2   1   8      312.54      311.33      2.25 o 
   3   1   8       17.31       16.67      0.41 o 
   4   1   8        1.03        1.28      0.19 o 
   5   1   8      292.01      291.33      3.40 o 
   6   1   8       33.20       37.60      0.53 o 
   7   1   8        6.24        6.95      0.35 o 
   8   1   8        6.47        6.18      0.38 o 
  -9   2   8       20.31       22.82      0.58 o 
  -8   2   8      103.09      108.82      1.74 o 
  -7   2   8       36.30       37.66      0.67 o 
  -6   2   8      571.84      565.20      7.77 o 
  -5   2   8       59.10       58.36      0.74 o 
  -4   2   8      104.94      112.04      2.59 o 
  -3   2   8      258.68      236.35      5.72 o 
  -2   2   8       42.25       41.52      0.74 o 
  -1   2   8      455.35      470.46      7.56 o 
   0   2   8      415.66      423.50      5.10 o 
   1   2   8       93.62       81.43      1.14 o 
   2   2   8      134.80      137.08      1.94 o 
   3   2   8       73.09       72.59      1.57 o 
   4   2   8       29.32       30.94      0.44 o 
   5   2   8       69.86       69.65      0.70 o 
   6   2   8       70.65       73.70      1.39 o 
   7   2   8       29.72       30.56      0.63 o 
  -9   3   8        4.49        4.14      0.27 o 
  -8   3   8       13.26       15.47      0.44 o 
  -7   3   8       54.57       54.04      0.98 o 
  -6   3   8       72.33       74.07      0.66 o 
  -5   3   8      333.87      330.59      3.14 o 
  -4   3   8       59.16       65.13      0.53 o 
  -3   3   8        0.82        0.81      0.13 o 
  -2   3   8       30.17       31.92      1.39 o 
  -1   3   8       88.48       93.44      3.65 o 
   0   3   8       57.63       57.59      0.88 o 
   1   3   8      213.86      211.16      2.40 o 
   2   3   8       16.01       19.71      0.62 o 
   3   3   8       32.37       29.13      0.42 o 
   4   3   8      170.37      164.90      1.28 o 
   5   3   8       23.31       25.71      0.42 o 
   6   3   8       58.64       59.00      1.85 o 
   7   3   8       46.62       41.55      1.55 o 
  -8   4   8       41.41       42.92      1.48 o 
  -7   4   8       27.84       28.27      0.39 o 
  -6   4   8       56.68       57.05      0.76 o 
  -5   4   8       36.37       36.06      0.44 o 
  -4   4   8      167.44      151.94      1.01 o 
  -3   4   8       90.83       88.45      0.73 o 
  -2   4   8        8.52        8.42      0.21 o 
  -1   4   8       28.32       28.93      0.49 o 
   0   4   8      328.06      327.86      1.66 o 
   1   4   8       17.35       18.40      0.40 o 
   2   4   8       11.72       12.72      0.29 o 
   3   4   8       40.96       37.08      0.43 o 
   4   4   8       63.49       65.38      0.92 o 
   5   4   8        9.71       11.13      0.31 o 
   6   4   8        2.34        2.16      0.24 o 
  -6   5   8       33.65       31.81      0.48 o 
  -5   5   8       49.92       49.48      0.95 o 
  -4   5   8       10.85       11.70      0.29 o 
  -3   5   8       43.98       46.57      0.47 o 
  -2   5   8       16.41       20.09      0.30 o 
  -1   5   8      340.21      344.90      2.10 o 
   0   5   8       97.31      102.89      0.75 o 
   1   5   8       10.14       10.99      0.30 o 
   2   5   8       21.57       22.96      0.62 o 
   3   5   8        5.69        6.07      0.21 o 
   4   5   8       47.25       41.91      5.61 o 
  -4   6   8       29.89       28.08      0.67 o 
  -3   6   8       54.89       58.90      1.46 o 
  -2   6   8       24.00       26.00      0.87 o 
  -1   6   8        7.46        7.54      0.25 o 
   0   6   8       28.72       27.61      0.69 o 
   1   6   8        1.13        1.80      0.22 o 
   2   6   8       17.84       15.75      0.54 o 
  -5  -5   9       88.50       83.55      1.48 o 
  -4  -5   9       19.24       21.53      0.94 o 
  -3  -5   9       28.36       28.44      1.13 o 
   1  -5   9        1.29        1.31      0.43 o 
   2  -5   9        0.94        0.95      0.37 o 
   3  -5   9       27.15       26.79      0.81 o 
  -8  -4   9        1.59        1.49      0.19 o 
  -7  -4   9       70.42       72.22      2.54 o 
  -6  -4   9       22.43       23.78      0.73 o 
  -5  -4   9       52.18       52.94      1.48 o 
  -4  -4   9        3.59        3.67      0.53 o 
  -3  -4   9       14.16       13.49      0.89 o 
  -2  -4   9       58.47       58.21      1.58 o 
  -1  -4   9      207.03      208.25      5.94 o 
   0  -4   9      270.88      263.85      3.09 o 
   1  -4   9        5.14        3.59      0.67 o 
   2  -4   9       51.13       51.17      1.50 o 
   3  -4   9       25.36       28.49      1.17 o 
   4  -4   9       14.64       14.72      0.86 o 
   5  -4   9        8.91        7.76      0.73 o 
  -9  -3   9       28.79       30.02      0.48 o 
  -8  -3   9        0.22        0.20      0.18 o 
  -7  -3   9      128.04      129.24      2.03 o 
  -6  -3   9       34.66       32.66      1.25 o 
  -5  -3   9        5.97        4.68      0.50 o 
  -4  -3   9       34.04       34.89      1.64 o 
  -3  -3   9      109.91       99.24      2.07 o 
  -2  -3   9      130.01      128.34      4.19 o 
  -1  -3   9      128.34      129.57      2.30 o 
   0  -3   9       46.17       43.19      0.93 o 
   1  -3   9       36.90       35.53      0.89 o 
   2  -3   9       24.74       23.09      0.99 o 
   3  -3   9      144.12      144.78      6.61 o 
   4  -3   9       12.00       12.62      0.48 o 
   5  -3   9       43.47       49.00      0.85 o 
   6  -3   9       19.18       18.49      0.80 o 
  -9  -2   9       31.75       31.17      0.54 o 
  -8  -2   9       41.72       39.67      0.53 o 
  -7  -2   9       63.46       65.42      1.15 o 
  -6  -2   9       13.50       13.86      0.53 o 
  -5  -2   9      148.54      148.98      3.04 o 
  -4  -2   9       85.33       94.83      2.35 o 
  -3  -2   9       23.02       19.53      0.67 o 
  -2  -2   9       95.37      100.89      1.41 o 
  -1  -2   9      437.03      416.68      6.84 o 
   0  -2   9      320.89      317.72      6.53 o 
   1  -2   9       37.84       41.17      0.87 o 
   2  -2   9      119.08      118.86      3.35 o 
   3  -2   9        0.07       -0.01      0.39 o 
   4  -2   9        4.81        5.83      0.44 o 
   5  -2   9       35.41       32.61      0.58 o 
   6  -2   9       24.54       27.75      0.50 o 
   7  -2   9       44.75       37.78      6.18 o 
  -9  -1   9       76.06       81.78      1.65 o 
  -8  -1   9       10.98       10.89      0.33 o 
  -7  -1   9      271.34      271.24      2.78 o 
  -6  -1   9       80.23       77.75      1.39 o 
  -5  -1   9        1.71        2.24      0.21 o 
  -4  -1   9        0.79        0.52      0.31 o 
  -3  -1   9      366.52      408.45      7.54 o 
  -2  -1   9      228.75      231.69      4.03 o 
  -1  -1   9      125.41      142.76      1.55 o 
   0  -1   9      386.60      407.29      3.99 o 
   1  -1   9      208.84      229.51      1.49 o 
   2  -1   9       66.69       66.87      1.10 o 
   3  -1   9       15.42       16.95      0.37 o 
   4  -1   9       38.22       36.69      0.50 o 
   5  -1   9      133.78      137.10      1.01 o 
   6  -1   9       16.50       18.60      0.51 o 
   7  -1   9        1.75        1.60      0.21 o 
 -10   0   9       16.19        9.15      3.09 o 
  -9   0   9       13.83       13.98      0.51 o 
  -8   0   9      162.19      165.73      1.12 o 
  -7   0   9       42.52       44.18      0.82 o 
  -6   0   9       20.52       20.31      0.40 o 
  -5   0   9       11.57       10.28      0.42 o 
  -4   0   9        0.76        0.73      0.22 o 
  -3   0   9        6.11        4.10      0.25 o 
  -2   0   9      773.66      837.59      9.73 o 
  -1   0   9      688.42      724.41      4.15 o 
   0   0   9      408.62      413.99      2.45 o 
   1   0   9      116.13      101.62      1.41 o 
   2   0   9       24.79       19.23      0.60 o 
   3   0   9      239.29      233.94      4.36 o 
   4   0   9      118.06      114.81      1.29 o 
   5   0   9       56.49       56.00      0.78 o 
   6   0   9       33.99       34.56      0.59 o 
   7   0   9        4.59        5.30      0.30 o 
  -9   1   9       75.50       78.00      2.33 o 
  -8   1   9       11.31       11.91      0.33 o 
  -7   1   9      270.46      270.50      3.26 o 
  -6   1   9       81.41       77.96      0.67 o 
  -5   1   9        1.89        2.53      0.20 o 
  -4   1   9        0.75        0.27      0.30 o 
  -3   1   9      366.16      409.05      5.35 o 
  -2   1   9      230.66      229.27      2.65 o 
  -1   1   9      126.97      143.44      1.61 o 
   0   1   9      388.50      403.64      5.08 o 
   1   1   9      209.54      223.16      3.11 o 
   2   1   9       66.38       67.66      0.78 o 
   3   1   9       15.54       16.39      0.32 o 
   4   1   9       38.86       35.84      0.51 o 
   5   1   9      134.83      137.38      1.20 o 
   6   1   9       16.82       18.67      0.61 o 
   7   1   9        1.68        1.42      0.19 o 
  -9   2   9       31.82       31.42      0.79 o 
  -8   2   9       41.99       41.59      0.86 o 
  -7   2   9       64.29       65.28      0.92 o 
  -6   2   9       13.57       13.68      0.40 o 
  -5   2   9      148.89      146.39      1.76 o 
  -4   2   9       84.04       89.48      1.21 o 
  -3   2   9       22.61       17.91      0.76 o 
  -2   2   9       94.44       97.37      1.11 o 
  -1   2   9      437.77      398.07      4.14 o 
   0   2   9      325.79      320.92      2.25 o 
   1   2   9       38.18       37.33      1.19 o 
   2   2   9      119.06      117.78      2.02 o 
   3   2   9        0.05        0.27      0.18 o 
   4   2   9        4.78        6.65      0.24 o 
   5   2   9       35.20       33.88      0.50 o 
   6   2   9       24.51       27.98      0.75 o 
   7   2   9       45.22       36.09      3.11 o 
  -9   3   9       28.90       27.64      0.68 o 
  -8   3   9        0.21       -0.01      0.16 o 
  -7   3   9      128.94      133.50      1.84 o 
  -6   3   9       35.25       33.45      0.60 o 
  -5   3   9        6.11        4.76      0.23 o 
  -4   3   9       33.52       33.29      0.53 o 
  -3   3   9      109.79       99.40      1.22 o 
  -2   3   9      130.29      126.57      1.42 o 
  -1   3   9      127.68      130.26      1.63 o 
   0   3   9       47.40       44.84      0.46 o 
   1   3   9       36.42       34.88      0.49 o 
   2   3   9       24.60       24.21      0.38 o 
   3   3   9      144.18      141.54      1.06 o 
   4   3   9       11.80       12.75      0.31 o 
   5   3   9       43.69       51.18      1.04 o 
   6   3   9       19.38       17.85      0.85 o 
  -8   4   9        1.49        1.56      0.21 o 
  -7   4   9       71.02       74.72      1.45 o 
  -6   4   9       22.38       24.87      0.46 o 
  -5   4   9       53.05       53.06      0.56 o 
  -4   4   9        3.31        3.56      0.20 o 
  -3   4   9       13.78       14.74      0.28 o 
  -2   4   9       58.49       63.13      0.52 o 
  -1   4   9      207.42      210.62      1.54 o 
   0   4   9      268.43      268.16      2.81 o 
   1   4   9        5.24        5.26      0.24 o 
   2   4   9       50.32       45.72      0.76 o 
   3   4   9       24.54       25.81      0.63 o 
   4   4   9       14.57       14.13      0.33 o 
   5   4   9        9.11        8.84      0.35 o 
  -6   5   9       95.03       90.79      0.91 o 
  -5   5   9       88.27       87.32      2.17 o 
  -4   5   9       18.86       21.15      0.33 o 
  -3   5   9       28.09       27.61      0.49 o 
  -2   5   9        5.50        6.82      0.21 o 
  -1   5   9       85.67       87.51      1.67 o 
   0   5   9      134.09      139.88      2.14 o 
   1   5   9        1.31        0.95      0.22 o 
   2   5   9        1.02        1.07      0.19 o 
   3   5   9       27.09       27.60      0.63 o 
   4   5   9       26.67       27.56      0.54 o 
  -3   6   9        5.32        4.50      0.60 o 
  -2   6   9       81.24       86.00      1.36 o 
  -1   6   9       18.12       16.02      0.99 o 
   0   6   9        3.44        2.67      0.27 o 
   1   6   9       19.36       18.99      0.42 o 
  -5  -5  10       25.67       23.02      0.63 o 
  -4  -5  10       76.45       69.93      1.41 o 
  -3  -5  10      158.26      158.45      2.23 o 
   1  -5  10        0.66        0.09      0.35 o 
   2  -5  10       19.11       16.44      0.48 o 
  -7  -4  10       23.69       22.43      0.68 o 
  -6  -4  10        0.57        0.51      0.21 o 
  -5  -4  10       46.63       43.18      1.67 o 
  -4  -4  10      181.64      186.01      2.52 o 
  -3  -4  10        3.86        3.42      0.69 o 
  -2  -4  10      121.12      123.46      2.23 o 
  -1  -4  10      114.16      117.15      2.41 o 
   0  -4  10       96.54       97.50      2.30 o 
   1  -4  10        1.67        2.53      0.65 o 
   2  -4  10       14.56       14.28      0.86 o 
   3  -4  10       83.36       87.92      1.76 o 
   4  -4  10        5.57        4.87      0.35 o 
   5  -4  10        0.08        0.11      0.26 o 
  -8  -3  10       19.12       18.27      1.31 o 
  -7  -3  10       39.41       39.59      0.79 o 
  -6  -3  10       23.46       22.80      1.25 o 
  -5  -3  10       18.76       19.49      0.78 o 
  -4  -3  10      116.04      106.56      2.33 o 
  -3  -3  10       23.79       23.07      1.20 o 
  -2  -3  10      159.30      153.85      1.70 o 
  -1  -3  10      187.74      177.22      2.18 o 
   0  -3  10       15.23       16.17      1.33 o 
   1  -3  10      610.77      617.62      4.79 o 
   2  -3  10       45.14       47.92      1.03 o 
   3  -3  10      125.60      116.84      4.11 o 
   4  -3  10       17.70       19.72      0.48 o 
   5  -3  10       20.00       19.01      0.52 o 
  -9  -2  10        3.23        2.44      0.20 o 
  -8  -2  10        4.56        4.79      0.30 o 
  -7  -2  10        7.09        7.09      0.35 o 
  -6  -2  10       54.36       46.55      1.37 o 
  -5  -2  10       46.07       44.44      0.89 o 
  -4  -2  10       46.79       55.11      0.71 o 
  -3  -2  10        4.03        4.24      0.41 o 
  -2  -2  10        7.00        7.08      0.57 o 
  -1  -2  10      647.38      676.00     12.39 o 
   0  -2  10       79.87       70.56      2.78 o 
   1  -2  10       26.22       26.70      0.78 o 
   2  -2  10      201.10      196.54      1.96 o 
   3  -2  10       90.56       89.25      4.45 o 
   4  -2  10      127.74      128.54      2.41 o 
   5  -2  10       70.08       68.29      1.34 o 
   6  -2  10        5.60        6.76      0.44 o 
   7  -2  10        5.38        4.85      0.28 o 
  -9  -1  10        9.41        9.17      0.37 o 
  -8  -1  10       55.61       56.61      0.61 o 
  -7  -1  10       19.48       20.10      0.61 o 
  -6  -1  10      137.41      130.68      1.06 o 
  -5  -1  10       45.20       44.76      1.10 o 
  -4  -1  10       31.55       33.30      1.52 o 
  -3  -1  10      123.81      126.62      3.04 o 
  -2  -1  10      123.67      116.32      2.02 o 
  -1  -1  10      292.22      285.60      5.62 o 
   0  -1  10      331.32      349.60      4.14 o 
   1  -1  10       39.51       49.40      1.19 o 
   2  -1  10       44.48       41.74      1.01 o 
   3  -1  10      115.21      112.62      1.55 o 
   4  -1  10      185.72      181.03      2.03 o 
   5  -1  10       34.24       35.86      0.72 o 
   6  -1  10       53.17       54.09      0.88 o 
   7  -1  10       26.90       27.35      0.39 o 
  -9   0  10        1.52        2.25      0.27 o 
  -8   0  10        2.01        2.19      0.27 o 
  -7   0  10       20.47       18.00      0.38 o 
  -6   0  10       75.04       74.53      0.96 o 
  -5   0  10        8.90        9.74      0.30 o 
  -4   0  10        2.29        1.39      0.30 o 
  -3   0  10        0.00        0.10      0.43 o 
  -2   0  10       40.75       48.57      1.24 o 
  -1   0  10       32.52       28.07      1.16 o 
   0   0  10      408.32      427.17      4.61 o 
   1   0  10     1510.64     1543.30     13.97 o 
   2   0  10      101.48      119.03      1.73 o 
   3   0  10      145.27      141.99      2.22 o 
   4   0  10      247.10      252.05      1.56 o 
   5   0  10      168.34      180.63      1.47 o 
   6   0  10       13.28       11.20      0.39 o 
   7   0  10        8.40        8.84      0.31 o 
  -9   1  10        9.48        8.48      0.25 o 
  -8   1  10       55.69       56.95      0.56 o 
  -7   1  10       19.04       20.23      0.39 o 
  -6   1  10      135.96      130.90      1.16 o 
  -5   1  10       45.23       45.87      0.44 o 
  -4   1  10       32.20       34.80      0.74 o 
  -3   1  10      123.34      127.99      1.65 o 
  -2   1  10      124.86      118.63      1.40 o 
  -1   1  10      289.81      281.15      3.06 o 
   0   1  10      329.48      337.51      4.02 o 
   1   1  10       39.76       49.64      0.74 o 
   2   1  10       44.26       40.47      0.54 o 
   3   1  10      115.62      110.87      1.36 o 
   4   1  10      186.06      177.04      1.42 o 
   5   1  10       34.34       36.75      0.52 o 
   6   1  10       52.74       53.39      2.10 o 
   7   1  10       27.33       32.20      0.86 o 
  -9   2  10        3.18        2.56      0.28 o 
  -8   2  10        4.72        5.37      0.26 o 
  -7   2  10        7.06        7.85      0.27 o 
  -6   2  10       53.41       47.81      0.58 o 
  -5   2  10       45.63       44.14      0.55 o 
  -4   2  10       46.29       54.55      0.51 o 
  -3   2  10        4.06        4.16      0.70 o 
  -2   2  10        7.13        7.89      0.48 o 
  -1   2  10      647.81      647.77      8.71 o 
   0   2  10       78.06       66.16      1.34 o 
   1   2  10       26.07       24.85      0.68 o 
   2   2  10      200.94      194.67      2.09 o 
   3   2  10       90.40       88.14      1.03 o 
   4   2  10      128.43      127.46      0.81 o 
   5   2  10       69.64       66.92      0.72 o 
   6   2  10        5.68        6.99      0.38 o 
   7   2  10        5.50        5.66      0.42 o 
  -8   3  10       19.31       18.97      1.11 o 
  -7   3  10       38.99       41.32      1.81 o 
  -6   3  10       23.32       21.77      0.44 o 
  -5   3  10       18.34       18.96      0.50 o 
  -4   3  10      115.30      102.42      0.68 o 
  -3   3  10       24.18       22.46      0.37 o 
  -2   3  10      160.97      156.11      1.21 o 
  -1   3  10      189.04      178.55      1.81 o 
   0   3  10       15.04       15.93      0.48 o 
   1   3  10      610.91      600.00      6.90 o 
   2   3  10       45.40       46.35      0.54 o 
   3   3  10      125.74      117.74      1.14 o 
   4   3  10       17.53       19.13      0.45 o 
   5   3  10       20.47       19.22      0.61 o 
   6   3  10       47.31       43.63      0.59 o 
  -7   4  10       23.57       20.56      0.64 o 
  -6   4  10        0.59        0.69      0.16 o 
  -5   4  10       46.54       43.90      0.46 o 
  -4   4  10      182.70      185.08      1.22 o 
  -3   4  10        3.79        3.41      0.22 o 
  -2   4  10      121.13      122.55      0.82 o 
  -1   4  10      115.44      114.72      0.89 o 
   0   4  10       95.41       97.43      0.87 o 
   1   4  10        1.62        2.48      0.21 o 
   2   4  10       14.75       14.49      0.32 o 
   3   4  10       83.28       84.35      1.41 o 
   4   4  10        5.60        4.79      0.27 o 
   5   4  10        0.09        0.30      0.14 o 
  -6   5  10        4.42        4.25      0.28 o 
  -5   5  10       25.30       26.37      1.37 o 
  -4   5  10       76.23       73.63      1.77 o 
  -3   5  10      160.93      157.81      6.86 o 
  -2   5  10       29.78       32.45      0.83 o 
  -1   5  10        5.37        5.93      0.26 o 
   0   5  10       50.57       55.37      0.75 o 
   1   5  10        0.73        0.38      0.17 o 
   2   5  10       19.07       19.60      0.70 o 
   3   5  10        2.98        2.57      0.19 o 
  -2   6  10        6.53        9.02      0.50 o 
  -1   6  10        4.83        4.96      0.28 o 
   0   6  10        0.32        0.21      0.17 o 
  -5  -5  11        1.10        0.93      0.33 o 
  -3  -5  11        2.00        1.84      0.40 o 
  -2  -5  11       42.53       42.16      1.13 o 
  -7  -4  11        7.19        7.95      0.37 o 
  -6  -4  11        7.23        8.00      0.35 o 
  -5  -4  11      108.12      101.24      4.14 o 
  -4  -4  11        3.00        2.00      0.45 o 
  -3  -4  11       96.45       94.83      1.39 o 
  -2  -4  11       50.77       49.14      1.46 o 
  -1  -4  11      138.35      135.06      1.56 o 
   0  -4  11       74.02       73.36      1.18 o 
   1  -4  11       20.18       20.46      0.67 o 
   2  -4  11        5.38        6.10      0.68 o 
   3  -4  11       52.31       48.24      1.74 o 
   4  -4  11       36.85       38.00      0.72 o 
  -8  -3  11       57.24       57.21      1.20 o 
  -7  -3  11       15.60       14.53      0.49 o 
  -6  -3  11        7.60        6.88      0.43 o 
  -5  -3  11       66.51       56.61      1.12 o 
  -4  -3  11       60.02       63.32      1.45 o 
  -3  -3  11       88.23       92.48      2.96 o 
  -2  -3  11      169.28      170.58      1.87 o 
  -1  -3  11      758.79      728.51      3.05 o 
   0  -3  11      582.50      578.33     11.16 o 
   1  -3  11      147.72      148.05      3.53 o 
   2  -3  11      196.09      194.49      9.72 o 
   3  -3  11       71.19       69.71      1.39 o 
   4  -3  11       41.54       42.05      0.61 o 
   5  -3  11       43.09       40.46      0.88 o 
  -9  -2  11        6.25        5.79      0.49 o 
  -8  -2  11        4.88        6.40      0.28 o 
  -7  -2  11      145.96      157.79      1.78 o 
  -6  -2  11      368.06      373.78      7.65 o 
  -5  -2  11      125.80      120.10      1.28 o 
  -4  -2  11      126.76      127.86      2.01 o 
  -3  -2  11       54.03       54.79      1.06 o 
  -2  -2  11      103.76       98.77      3.16 o 
  -1  -2  11       27.67       26.22      1.49 o 
   0  -2  11      205.82      199.75      1.61 o 
   1  -2  11       34.23       36.48      1.02 o 
   2  -2  11      114.55      115.73      3.52 o 
   3  -2  11       76.20       72.42      1.48 o 
   4  -2  11      253.89      251.58      1.49 o 
   5  -2  11       42.14       42.86      0.78 o 
   6  -2  11       31.26       33.35      1.64 o 
  -9  -1  11       10.85       10.17      0.54 o 
  -8  -1  11        8.76        9.69      0.31 o 
  -7  -1  11      215.58      218.88      1.98 o 
  -6  -1  11      233.04      228.84      4.27 o 
  -5  -1  11       97.30       94.44      1.69 o 
  -4  -1  11      177.02      175.51      2.15 o 
  -3  -1  11       57.81       56.43      1.57 o 
  -2  -1  11       20.77       19.50      0.55 o 
  -1  -1  11      327.89      333.11      4.53 o 
   0  -1  11      160.01      160.29      1.26 o 
   1  -1  11        8.69        8.28      0.47 o 
   2  -1  11       59.88       61.48      1.47 o 
   3  -1  11      136.09      138.24      1.96 o 
   4  -1  11       78.85       83.57      0.81 o 
   5  -1  11       70.35       71.54      1.24 o 
   6  -1  11       14.76       15.59      0.41 o 
   7  -1  11        7.58        6.51      0.27 o 
  -9   0  11        0.02        0.05      0.16 o 
  -8   0  11       44.95       43.48      1.07 o 
  -7   0  11      252.99      254.15      3.16 o 
  -6   0  11      617.99      619.39      4.51 o 
  -5   0  11      176.39      172.05      2.19 o 
  -4   0  11       38.49       35.28      0.67 o 
  -3   0  11      104.79       88.15      1.18 o 
  -2   0  11      759.32      820.82      7.16 o 
  -1   0  11      127.83      135.43      1.34 o 
   0   0  11      274.30      296.69      3.76 o 
   1   0  11       64.85       65.49      1.67 o 
   2   0  11        0.56        0.63      0.20 o 
   3   0  11      156.28      156.82      1.22 o 
   4   0  11       47.04       47.62      0.95 o 
   5   0  11      279.33      296.62      2.02 o 
   6   0  11       36.05       38.48      0.60 o 
   7   0  11        4.08        4.54      0.30 o 
  -9   1  11       10.54        9.31      0.70 o 
  -8   1  11        8.91       10.43      0.29 o 
  -7   1  11      215.94      219.20      1.58 o 
  -6   1  11      232.37      233.23      1.86 o 
  -5   1  11       97.18       95.74      0.93 o 
  -4   1  11      177.82      185.33      2.01 o 
  -3   1  11       56.64       57.97      1.49 o 
  -2   1  11       20.19       18.32      0.55 o 
  -1   1  11      325.02      330.45      3.38 o 
   0   1  11      157.89      152.41      2.39 o 
   1   1  11        8.35        7.72      0.42 o 
   2   1  11       60.79       59.23      0.77 o 
   3   1  11      135.19      137.44      1.28 o 
   4   1  11       79.39       82.41      1.11 o 
   5   1  11       69.39       71.79      0.90 o 
   6   1  11       14.73       17.12      0.63 o 
   7   1  11        7.48        6.64      0.40 o 
  -9   2  11        6.53        6.85      0.34 o 
  -8   2  11        4.80        6.49      0.32 o 
  -7   2  11      144.68      154.90      1.25 o 
  -6   2  11      366.64      371.90      3.18 o 
  -5   2  11      126.99      125.49      0.97 o 
  -4   2  11      125.83      123.96      1.73 o 
  -3   2  11       54.71       55.78      0.60 o 
  -2   2  11      101.63       99.73      2.06 o 
  -1   2  11       27.54       27.73      0.53 o 
   0   2  11      205.98      199.25      3.16 o 
   1   2  11       33.58       32.70      0.62 o 
   2   2  11      113.92      114.49      1.50 o 
   3   2  11       77.23       72.50      1.05 o 
   4   2  11      252.45      249.78      2.22 o 
   5   2  11       41.81       45.11      1.08 o 
   6   2  11       31.46       33.01      2.06 o 
  -8   3  11       57.32       54.80      0.80 o 
  -7   3  11       15.53       14.90      0.55 o 
  -6   3  11        7.33        6.32      0.37 o 
  -5   3  11       65.20       55.41      0.58 o 
  -4   3  11       60.71       62.43      0.58 o 
  -3   3  11       88.15       89.56      1.01 o 
  -2   3  11      169.91      167.50      1.76 o 
  -1   3  11      750.59      729.94      4.86 o 
   0   3  11      583.25      576.62      6.04 o 
   1   3  11      147.52      147.79      1.43 o 
   2   3  11      198.19      193.87      2.18 o 
   3   3  11       70.93       70.02      0.92 o 
   4   3  11       41.54       43.20      0.72 o 
   5   3  11       43.23       39.92      2.09 o 
   6   3  11       10.98        9.18      0.36 o 
  -7   4  11        7.13        6.95      0.26 o 
  -6   4  11        7.65        7.96      0.34 o 
  -5   4  11      109.27      105.13      0.98 o 
  -4   4  11        3.03        1.82      0.19 o 
  -3   4  11       95.58       91.36      0.93 o 
  -2   4  11       49.78       47.12      0.58 o 
  -1   4  11      138.05      134.63      1.29 o 
   0   4  11       73.35       72.90      0.82 o 
   1   4  11       20.72       22.40      0.66 o 
   2   4  11        5.36        5.34      0.22 o 
   3   4  11       52.71       52.48      1.00 o 
   4   4  11       37.26       40.88      0.98 o 
  -5   5  11        1.07        1.22      0.29 o 
  -4   5  11       77.43       78.20      2.09 o 
  -3   5  11        2.02        1.07      0.45 o 
  -2   5  11       41.71       43.42      0.85 o 
  -1   5  11       58.24       64.94      0.97 o 
   0   5  11        7.23        7.13      1.18 o 
   1   5  11       59.07       63.33      0.83 o 
   2   5  11       51.91       51.32      0.83 o 
   3   5  11        3.40        3.66      0.19 o 
  -7  -4  12        0.53        0.77      0.32 o 
  -6  -4  12       36.76       37.86      1.73 o 
  -5  -4  12       41.11       38.26      1.22 o 
  -4  -4  12       19.28       16.41      0.70 o 
  -3  -4  12       11.56       10.52      0.54 o 
  -2  -4  12       23.99       23.78      1.10 o 
  -1  -4  12       29.67       27.39      1.53 o 
   0  -4  12       13.68       15.70      0.50 o 
   1  -4  12       16.91       17.23      0.49 o 
   2  -4  12       13.97       12.83      0.44 o 
   3  -4  12       70.53       70.70      4.70 o 
   4  -4  12       61.12       52.48      0.83 o 
  -8  -3  12       64.04       67.66      3.10 o 
  -7  -3  12       96.74       99.27      2.50 o 
  -6  -3  12       56.19       56.42      0.91 o 
  -5  -3  12       31.58       32.37      1.44 o 
  -4  -3  12       48.54       48.47      1.06 o 
  -3  -3  12       48.44       50.28      1.06 o 
  -2  -3  12      159.59      158.72      1.84 o 
  -1  -3  12       35.27       35.99      0.75 o 
   0  -3  12       10.31       10.05      0.50 o 
   1  -3  12       27.13       30.94      1.43 o 
   2  -3  12       12.09       13.97      0.65 o 
   3  -3  12       70.91       66.76      1.47 o 
   4  -3  12       22.91       22.61      0.43 o 
   5  -3  12      103.52       83.53     17.18 o 
  -9  -2  12        3.20        1.85      0.26 o 
  -8  -2  12       92.02       94.76      2.19 o 
  -7  -2  12       35.95       36.04      0.59 o 
  -6  -2  12       11.52       11.35      0.59 o 
  -5  -2  12      123.02      120.24      1.22 o 
  -4  -2  12       35.11       37.96      0.84 o 
  -3  -2  12      130.03      133.49      1.69 o 
  -2  -2  12      169.32      163.82      3.14 o 
  -1  -2  12       61.98       65.88      1.56 o 
   0  -2  12       94.91       95.97      1.48 o 
   1  -2  12      121.18      126.11      2.19 o 
   2  -2  12      139.18      145.29      3.47 o 
   3  -2  12       61.51       58.03      2.21 o 
   4  -2  12       41.37       44.20      0.64 o 
   5  -2  12       40.43       39.13      2.71 o 
   6  -2  12        9.34        7.28      0.69 o 
  -9  -1  12        3.98        4.42      0.37 o 
  -8  -1  12        9.42        9.36      0.33 o 
  -7  -1  12       26.64       29.58      0.63 o 
  -6  -1  12      135.90      132.94      1.54 o 
  -5  -1  12       38.56       39.25      0.52 o 
  -4  -1  12       12.52       14.25      0.37 o 
  -3  -1  12       78.07       79.72      1.30 o 
  -2  -1  12       23.06       27.69      1.00 o 
  -1  -1  12        3.40        3.46      0.46 o 
   0  -1  12       36.24       38.76      0.70 o 
   1  -1  12       71.50       75.60      0.94 o 
   2  -1  12       32.47       31.85      0.63 o 
   3  -1  12       43.96       43.66      0.61 o 
   4  -1  12      203.47      210.07      1.51 o 
   5  -1  12        3.47        3.92      0.26 o 
   6  -1  12       11.40       11.10      0.30 o 
  -9   0  12       33.13       32.39      0.66 o 
  -8   0  12       68.28       71.81      0.95 o 
  -7   0  12      143.66      155.99      1.20 o 
  -6   0  12       68.27       69.79      0.98 o 
  -5   0  12       14.78       14.39      0.36 o 
  -4   0  12       88.69       88.41      1.30 o 
  -3   0  12      570.77      587.36      5.60 o 
  -2   0  12        0.10        0.38      0.40 o 
  -1   0  12      203.62      198.86      3.17 o 
   0   0  12       11.96       10.01      0.34 o 
   1   0  12      290.07      288.13      4.19 o 
   2   0  12       27.67       26.09      0.65 o 
   3   0  12       14.28       15.27      0.42 o 
   4   0  12       15.84       17.05      0.42 o 
   5   0  12       25.92       29.13      0.54 o 
   6   0  12       27.29       29.78      1.23 o 
  -9   1  12        3.95        4.00      0.23 o 
  -8   1  12        9.41        9.33      0.26 o 
  -7   1  12       26.48       28.63      0.48 o 
  -6   1  12      134.62      130.65      1.12 o 
  -5   1  12       38.71       39.58      0.69 o 
  -4   1  12       12.76       15.52      0.60 o 
  -3   1  12       77.59       80.66      1.57 o 
  -2   1  12       23.11       27.74      0.81 o 
  -1   1  12        3.37        4.15      0.23 o 
   0   1  12       36.33       37.58      0.65 o 
   1   1  12       71.76       76.97      1.29 o 
   2   1  12       32.69       31.85      0.64 o 
   3   1  12       44.21       44.42      0.72 o 
   4   1  12      201.71      207.93      1.13 o 
   5   1  12        3.34        4.07      0.26 o 
   6   1  12       11.43       12.20      0.37 o 
  -9   2  12        3.17        2.26      0.32 o 
  -8   2  12       91.93       96.13      1.68 o 
  -7   2  12       35.53       35.20      0.96 o 
  -6   2  12       11.37       10.94      0.37 o 
  -5   2  12      123.13      121.42      1.41 o 
  -4   2  12       35.84       38.85      0.56 o 
  -3   2  12      129.50      128.75      1.61 o 
  -2   2  12      168.37      163.38      1.93 o 
  -1   2  12       62.50       67.81      0.73 o 
   0   2  12       93.16       92.37      1.63 o 
   1   2  12      121.41      120.04      1.55 o 
   2   2  12      140.19      141.07      0.84 o 
   3   2  12       60.97       59.68      1.00 o 
   4   2  12       41.64       44.38      0.85 o 
   5   2  12       40.09       41.86      2.27 o 
   6   2  12        9.29        7.20      0.22 o 
  -8   3  12       63.88       53.94      5.56 o 
  -7   3  12       97.00       98.91      1.93 o 
  -6   3  12       55.77       55.34      1.12 o 
  -5   3  12       31.58       32.16      0.50 o 
  -4   3  12       48.54       49.32      0.68 o 
  -3   3  12       48.36       49.08      0.59 o 
  -2   3  12      157.97      150.30      1.22 o 
  -1   3  12       35.19       36.69      0.64 o 
   0   3  12       10.05        9.63      0.42 o 
   1   3  12       26.91       29.07      0.42 o 
   2   3  12       12.01       15.09      0.34 o 
   3   3  12       69.71       69.39      1.77 o 
   4   3  12       22.70       21.95      0.55 o 
   5   3  12      103.36       98.65      5.30 o 
  -7   4  12        0.62        0.92      0.19 o 
  -6   4  12       36.90       38.58      3.13 o 
  -5   4  12       40.67       35.98      0.81 o 
  -4   4  12       19.08       16.81      0.38 o 
  -3   4  12       11.46       11.27      0.28 o 
  -2   4  12       23.47       23.60      0.45 o 
  -1   4  12       30.45       30.09      0.76 o 
   0   4  12       13.73       16.67      0.39 o 
   1   4  12       17.14       17.59      0.43 o 
   2   4  12       13.95       13.56      0.34 o 
   3   4  12       70.32       73.19      1.68 o 
   4   4  12       60.25       56.31      1.56 o 
  -5   5  12        8.11        7.90      0.24 o 
  -4   5  12        5.12        3.51      0.94 o 
  -3   5  12       58.22       59.73      4.19 o 
  -2   5  12        1.54        2.43      0.19 o 
  -1   5  12        0.49        0.80      0.15 o 
   0   5  12        0.09        0.28      0.12 o 
   1   5  12       34.08       35.03      0.41 o 
   2   5  12       17.24       16.24      0.28 o 
  -6  -4  13        9.71        9.27      1.29 o 
  -5  -4  13        2.93        3.46      0.42 o 
  -4  -4  13       16.38       20.61      0.96 o 
  -3  -4  13       37.57       37.06      3.01 o 
  -2  -4  13      113.74      129.51      2.17 o 
  -1  -4  13      107.01      102.14      2.42 o 
   0  -4  13      121.59      120.68      2.35 o 
   1  -4  13       17.04       14.97      0.43 o 
   2  -4  13       15.21       13.13      0.43 o 
  -8  -3  13       20.79       22.87      0.60 o 
  -7  -3  13        0.10        0.31      0.20 o 
  -6  -3  13       24.76       27.87      1.23 o 
  -5  -3  13       76.75       80.18      1.41 o 
  -4  -3  13       40.23       35.48      1.32 o 
  -3  -3  13      285.28      299.32      2.46 o 
  -2  -3  13      189.39      193.69      5.09 o 
  -1  -3  13       41.34       38.94      1.30 o 
   0  -3  13       99.02      100.14      1.38 o 
   1  -3  13       36.64       39.05      0.79 o 
   2  -3  13       49.36       50.84      0.84 o 
   3  -3  13       32.11       32.34      0.55 o 
   4  -3  13        1.95        1.39      0.21 o 
  -8  -2  13        8.67        7.93      0.96 o 
  -7  -2  13       35.89       39.84      0.64 o 
  -6  -2  13      164.02      164.56      3.39 o 
  -5  -2  13       38.10       36.11      0.52 o 
  -4  -2  13       99.76       99.78      1.23 o 
  -3  -2  13       18.77       17.21      0.74 o 
  -2  -2  13       88.23       83.40      1.84 o 
  -1  -2  13      375.70      365.64      6.04 o 
   0  -2  13      190.11      186.75      1.67 o 
   1  -2  13      234.78      241.81      5.16 o 
   2  -2  13       54.27       53.98      0.80 o 
   3  -2  13       48.90       50.35      0.67 o 
   4  -2  13       37.86       34.83      0.49 o 
   5  -2  13      111.23      110.44      1.87 o 
  -8  -1  13        7.14        6.96      0.28 o 
  -7  -1  13      232.00      240.62      4.92 o 
  -6  -1  13       25.96       25.47      0.43 o 
  -5  -1  13      148.54      143.68      1.14 o 
  -4  -1  13      201.14      189.30      1.40 o 
  -3  -1  13      142.64      141.61      0.98 o 
  -2  -1  13      245.00      236.26      1.53 o 
  -1  -1  13       32.46       30.24      1.05 o 
   0  -1  13       58.46       57.43      0.93 o 
   1  -1  13      102.40      106.97      2.73 o 
   2  -1  13      165.10      169.08      5.02 o 
   3  -1  13       13.18       13.79      0.37 o 
   4  -1  13       89.51       93.96      2.04 o 
   5  -1  13      114.47      121.58      2.03 o 
   6  -1  13        6.32        5.31      0.31 o 
  -9   0  13        3.72        2.42      0.40 o 
  -8   0  13       37.33       37.78      0.85 o 
  -7   0  13        1.15        1.59      0.23 o 
  -6   0  13      123.51      131.27      1.18 o 
  -5   0  13      759.92      752.88      9.59 o 
  -4   0  13        2.64        2.13      0.25 o 
  -3   0  13       17.71       12.32      0.32 o 
  -2   0  13       52.22       52.39      0.90 o 
  -1   0  13       12.86       13.83      0.47 o 
   0   0  13      149.91      154.63      1.93 o 
   1   0  13      170.97      174.42      2.62 o 
   2   0  13        1.80        1.86      0.24 o 
   3   0  13      155.25      157.34      1.28 o 
   4   0  13       33.38       33.60      0.52 o 
   5   0  13       29.72       30.05      0.58 o 
   6   0  13       36.52       37.13      0.60 o 
  -8   1  13        6.93        6.87      0.29 o 
  -7   1  13      232.31      246.37      2.47 o 
  -6   1  13       25.38       25.89      0.46 o 
  -5   1  13      148.25      149.17      2.25 o 
  -4   1  13      202.35      197.65      2.19 o 
  -3   1  13      142.69      148.27      2.01 o 
  -2   1  13      243.85      243.69      1.43 o 
  -1   1  13       32.82       31.07      0.58 o 
   0   1  13       59.27       56.75      0.66 o 
   1   1  13      102.13      104.06      1.66 o 
   2   1  13      166.01      166.17      1.60 o 
   3   1  13       13.52       13.81      0.38 o 
   4   1  13       92.14       98.12      1.88 o 
   5   1  13      114.16      125.17      1.55 o 
   6   1  13        6.30        5.60      0.42 o 
  -8   2  13        8.69        8.20      1.65 o 
  -7   2  13       35.70       40.10      0.74 o 
  -6   2  13      165.08      164.91      1.37 o 
  -5   2  13       37.91       35.53      0.71 o 
  -4   2  13       98.75      100.72      1.37 o 
  -3   2  13       18.43       18.69      0.60 o 
  -2   2  13       89.51       87.29      0.81 o 
  -1   2  13      377.52      375.38      3.31 o 
   0   2  13      190.67      190.19      3.01 o 
   1   2  13      234.43      234.04      2.90 o 
   2   2  13       53.37       53.85      0.71 o 
   3   2  13       49.37       52.99      0.76 o 
   4   2  13       37.19       37.62      0.67 o 
   5   2  13      111.76      110.67      4.30 o 
  -8   3  13       21.01       20.58      0.55 o 
  -7   3  13        0.09        0.16      0.15 o 
  -6   3  13       25.20       27.88      0.64 o 
  -5   3  13       77.61       76.86      1.04 o 
  -4   3  13       39.80       37.65      0.69 o 
  -3   3  13      285.62      291.64      3.71 o 
  -2   3  13      189.23      189.14      1.96 o 
  -1   3  13       41.07       39.33      0.63 o 
   0   3  13      100.06       99.25      0.97 o 
   1   3  13       36.69       38.72      0.46 o 
   2   3  13       48.92       51.13      1.09 o 
   3   3  13       31.91       34.57      0.77 o 
   4   3  13        2.08        1.15      0.14 o 
  -6   4  13        9.39        9.42      0.34 o 
  -5   4  13        3.05        3.28      0.24 o 
  -4   4  13       16.36       17.68      0.44 o 
  -3   4  13       37.15       38.21      0.67 o 
  -2   4  13      114.04      131.62      0.91 o 
  -1   4  13      107.52      106.73      1.26 o 
   0   4  13      120.73      125.04      4.12 o 
   1   4  13       17.13       17.07      0.56 o 
   2   4  13       14.79       13.11      0.51 o 
   3   4  13       41.81       39.57      0.49 o 
  -4   5  13        8.99        6.34      0.42 o 
  -3   5  13        9.64       11.84      0.42 o 
  -2   5  13       26.66       28.82      0.43 o 
  -1   5  13       93.16      100.28      0.88 o 
   0   5  13       57.22       60.65      1.65 o 
   1   5  13        2.05        1.55      0.15 o 
  -6  -4  14       87.03       70.54     27.02 o 
  -5  -4  14        0.85        0.76      0.30 o 
  -4  -4  14        1.22        1.61      0.52 o 
  -3  -4  14       39.23       41.67      1.20 o 
  -2  -4  14      248.61      252.12      2.79 o 
  -1  -4  14       37.07       36.56      2.88 o 
   0  -4  14        1.07        0.88      0.31 o 
   1  -4  14       11.90       13.13      0.60 o 
  -7  -3  14      139.74      154.03      1.79 o 
  -6  -3  14       18.98       18.05      0.64 o 
  -5  -3  14       64.59       64.97      1.23 o 
  -4  -3  14       46.39       51.03      4.17 o 
  -3  -3  14       57.98       61.42      0.94 o 
  -2  -3  14       99.78       98.37      2.67 o 
  -1  -3  14        6.73        6.74      0.84 o 
   0  -3  14       48.63       47.75      0.83 o 
   1  -3  14       27.32       28.01      0.66 o 
   2  -3  14       29.52       27.27      0.52 o 
   3  -3  14       29.15       28.16      0.56 o 
   4  -3  14       18.19       16.15      0.55 o 
  -8  -2  14       25.28       17.72      4.99 o 
  -7  -2  14        5.68        5.35      0.22 o 
  -6  -2  14       38.83       39.31      1.22 o 
  -5  -2  14       16.03       18.55      0.44 o 
  -4  -2  14       74.67       74.63      1.17 o 
  -3  -2  14       92.16       97.38      2.51 o 
  -2  -2  14       47.90       48.22      1.11 o 
  -1  -2  14      405.10      391.10      6.95 o 
   0  -2  14      105.11      106.74      1.57 o 
   1  -2  14       46.23       43.98      2.03 o 
   2  -2  14       10.42       11.15      0.49 o 
   3  -2  14       37.83       36.13      0.53 o 
   4  -2  14       12.72       13.30      0.44 o 
   5  -2  14       31.57       29.48      2.49 o 
  -8  -1  14       26.19       23.26      1.25 o 
  -7  -1  14       43.77       41.43      0.71 o 
  -6  -1  14      115.37      121.21      2.92 o 
  -5  -1  14       96.23       92.98      0.96 o 
  -4  -1  14      177.38      174.31      1.39 o 
  -3  -1  14      245.13      248.45      3.17 o 
  -2  -1  14      291.72      284.90      2.04 o 
  -1  -1  14       70.59       70.19      2.95 o 
   0  -1  14       61.51       59.80      0.97 o 
   1  -1  14      158.70      162.13      3.01 o 
   2  -1  14       94.31       90.00      0.97 o 
   3  -1  14       81.14       86.55      0.98 o 
   4  -1  14       57.98       63.13      1.05 o 
   5  -1  14       51.15       50.63      2.66 o 
  -9   0  14        5.18        4.01      0.33 o 
  -8   0  14        0.39        0.34      0.15 o 
  -7   0  14       52.66       56.78      1.76 o 
  -6   0  14      198.52      197.59      2.80 o 
  -5   0  14      221.18      224.87      1.31 o 
  -4   0  14      338.79      331.27      2.42 o 
  -3   0  14       91.01       83.92      1.14 o 
  -2   0  14      224.67      224.54      3.96 o 
  -1   0  14      418.64      421.98     10.02 o 
   0   0  14      288.37      302.82      4.93 o 
   1   0  14        0.52        0.53      0.22 o 
   2   0  14        3.34        3.89      0.31 o 
   3   0  14       24.75       26.03      0.61 o 
   4   0  14       47.19       49.39      0.81 o 
   5   0  14        0.22        0.51      0.24 o 
  -8   1  14       26.46       24.37      1.91 o 
  -7   1  14       44.58       45.24      1.70 o 
  -6   1  14      115.86      122.47      1.18 o 
  -5   1  14       96.84       96.08      0.88 o 
  -4   1  14      177.14      180.53      1.87 o 
  -3   1  14      244.61      246.13      2.42 o 
  -2   1  14      290.33      283.51      2.68 o 
  -1   1  14       71.83       70.91      0.73 o 
   0   1  14       60.82       58.54      0.63 o 
   1   1  14      159.67      160.74      1.91 o 
   2   1  14       94.97       90.00      0.83 o 
   3   1  14       81.86       88.88      1.32 o 
   4   1  14       57.52       61.33      1.97 o 
   5   1  14       50.76       50.99      2.86 o 
  -8   2  14       25.11       19.19      5.32 o 
  -7   2  14        5.85        5.69      0.24 o 
  -6   2  14       39.07       39.72      0.68 o 
  -5   2  14       16.29       19.30      0.48 o 
  -4   2  14       74.55       74.21      0.72 o 
  -3   2  14       92.48       93.90      1.62 o 
  -2   2  14       49.79       48.31      0.81 o 
  -1   2  14      403.25      397.12      3.92 o 
   0   2  14      105.25      103.70      1.19 o 
   1   2  14       45.29       42.39      0.84 o 
   2   2  14       10.63       11.02      0.30 o 
   3   2  14       38.09       36.05      1.13 o 
   4   2  14       12.92       13.20      0.39 o 
   5   2  14       31.97       26.36      2.71 o 
  -7   3  14      141.16      136.03      6.00 o 
  -6   3  14       19.24       16.90      0.40 o 
  -5   3  14       64.24       64.54      0.84 o 
  -4   3  14       47.08       52.59      1.06 o 
  -3   3  14       58.26       60.58      0.82 o 
  -2   3  14      100.83       98.22      1.38 o 
  -1   3  14        6.73        6.99      0.32 o 
   0   3  14       48.51       48.18      0.73 o 
   1   3  14       27.20       28.00      0.52 o 
   2   3  14       29.77       28.25      0.78 o 
   3   3  14       29.62       27.70      0.59 o 
   4   3  14       18.23       15.55      0.43 o 
  -6   4  14       87.79       73.67     12.80 o 
  -5   4  14        0.83        0.71      0.21 o 
  -4   4  14        1.21        0.79      0.19 o 
  -3   4  14       39.23       43.06      0.67 o 
  -2   4  14      247.63      263.30      4.93 o 
  -1   4  14       37.14       37.82      0.54 o 
   0   4  14        1.08        0.88      0.18 o 
   1   4  14       12.18       13.61      0.28 o 
   2   4  14       53.82       48.92      2.31 o 
   3   4  14       10.92        9.18      1.07 o 
  -3   5  14       14.92       13.58      0.58 o 
  -2   5  14       14.79       15.37      0.31 o 
  -1   5  14       71.08       67.67      0.61 o 
   0   5  14       26.14       25.49      0.45 o 
  -5  -4  15       10.25        6.63      1.73 o 
  -4  -4  15        0.87        0.38      0.29 o 
  -3  -4  15       10.62        9.91      0.53 o 
  -2  -4  15      190.49      166.21     14.59 o 
  -1  -4  15       71.84       68.60      1.31 o 
   0  -4  15       36.58       36.18      0.89 o 
   1  -4  15       14.13       13.91      0.38 o 
  -7  -3  15        0.94        0.56      0.19 o 
  -6  -3  15        2.54        1.88      0.36 o 
  -5  -3  15        3.74        2.89      0.60 o 
  -4  -3  15        5.40        4.41      0.51 o 
  -3  -3  15       58.13       60.51      1.04 o 
  -2  -3  15       39.34       37.93      0.92 o 
  -1  -3  15       46.39       48.50      1.95 o 
   0  -3  15       11.87       11.43      0.56 o 
   1  -3  15       18.09       18.40      0.63 o 
   2  -3  15        7.92        7.39      0.30 o 
   3  -3  15       54.61       54.35      1.07 o 
  -7  -2  15        9.99        8.37      0.83 o 
  -6  -2  15        8.66        7.95      1.00 o 
  -5  -2  15       42.85       39.09      1.30 o 
  -4  -2  15        0.02        0.15      0.30 o 
  -3  -2  15       39.57       40.89      0.73 o 
  -2  -2  15      184.92      188.01      2.39 o 
  -1  -2  15       25.02       26.66      1.60 o 
   0  -2  15       33.23       34.93      0.77 o 
   1  -2  15       16.16       15.46      0.47 o 
   2  -2  15        6.72        5.29      0.28 o 
   3  -2  15       20.29       19.58      0.36 o 
   4  -2  15      187.48      191.57      9.17 o 
  -8  -1  15        2.04        1.81      0.34 o 
  -7  -1  15        2.14        2.09      0.22 o 
  -6  -1  15       86.45       86.68      1.48 o 
  -5  -1  15       81.79       85.02      1.25 o 
  -4  -1  15       90.60       85.66      1.03 o 
  -3  -1  15       96.89       92.52      2.20 o 
  -2  -1  15       25.95       28.36      1.23 o 
  -1  -1  15      179.29      177.90      2.91 o 
   0  -1  15       22.98       24.92      0.67 o 
   1  -1  15        5.45        5.15      0.46 o 
   2  -1  15      193.59      198.67      2.12 o 
   3  -1  15       54.55       56.23      1.42 o 
   4  -1  15       20.10       20.84      1.22 o 
   5  -1  15       14.52       13.48      0.49 o 
  -8   0  15       74.79       79.08      2.04 o 
  -7   0  15      121.53      122.00      4.18 o 
  -6   0  15        3.78        3.48      0.23 o 
  -5   0  15       61.96       56.45      0.74 o 
  -4   0  15      183.30      182.59      1.47 o 
  -3   0  15        0.26        0.60      0.23 o 
  -2   0  15       29.24       30.59      0.66 o 
  -1   0  15      156.40      157.81      2.42 o 
   0   0  15       14.80       13.77      0.38 o 
   1   0  15        0.70        0.22      0.20 o 
   2   0  15       12.14       11.60      0.33 o 
   3   0  15      201.63      204.54      4.50 o 
   4   0  15       15.36       16.94      0.40 o 
   5   0  15        4.80        4.06      0.20 o 
  -8   1  15        2.14        1.86      0.21 o 
  -7   1  15        2.06        2.28      0.27 o 
  -6   1  15       85.20       86.24      1.27 o 
  -5   1  15       81.61       84.02      1.24 o 
  -4   1  15       91.46       85.45      1.21 o 
  -3   1  15       96.67       91.56      0.85 o 
  -2   1  15       26.21       28.65      0.55 o 
  -1   1  15      179.96      174.67      2.33 o 
   0   1  15       23.13       25.54      0.49 o 
   1   1  15        5.82        5.58      0.30 o 
   2   1  15      192.65      198.25      1.54 o 
   3   1  15       55.12       55.29      0.95 o 
   4   1  15       20.54       20.68      1.17 o 
   5   1  15       14.83       13.61      0.53 o 
  -8   2  15       37.03       35.87      0.54 o 
  -7   2  15       10.22        9.40      0.43 o 
  -6   2  15        9.05        8.78      0.33 o 
  -5   2  15       42.55       40.44      0.62 o 
  -4   2  15        0.03        0.15      0.20 o 
  -3   2  15       39.84       37.28      0.49 o 
  -2   2  15      184.84      185.14      1.57 o 
  -1   2  15       25.76       27.44      0.69 o 
   0   2  15       33.64       35.37      0.54 o 
   1   2  15       16.42       15.52      0.34 o 
   2   2  15        7.10        6.16      0.27 o 
   3   2  15       20.15       19.35      0.44 o 
   4   2  15      188.08      183.00     11.59 o 
  -7   3  15        0.99        0.67      0.15 o 
  -6   3  15        2.52        2.37      0.22 o 
  -5   3  15        3.30        2.50      0.23 o 
  -4   3  15        5.37        4.18      0.29 o 
  -3   3  15       58.19       60.19      1.50 o 
  -2   3  15       39.77       38.24      1.06 o 
  -1   3  15       46.55       47.90      0.73 o 
   0   3  15       11.62       12.22      0.30 o 
   1   3  15       18.04       19.37      0.38 o 
   2   3  15        7.98        7.63      0.29 o 
   3   3  15       54.94       54.67      1.34 o 
  -4   4  15        0.89        0.31      0.12 o 
  -3   4  15       10.64       10.48      0.63 o 
  -2   4  15      191.52      202.44      2.66 o 
  -1   4  15       71.76       67.89      2.08 o 
   0   4  15       37.01       38.20      0.69 o 
   1   4  15       13.92       15.39      0.31 o 
   2   4  15       14.21       13.01      0.43 o 
  -4  -4  16        0.92        0.83      0.41 o 
  -3  -4  16       33.55       37.36      0.87 o 
  -2  -4  16       45.05       40.11      0.91 o 
  -1  -4  16        7.05        6.59      0.48 o 
   0  -4  16       12.71       10.29      1.36 o 
  -6  -3  16       15.18       16.66      0.63 o 
  -5  -3  16        5.19        5.79      0.45 o 
  -4  -3  16       11.91       11.47      0.51 o 
  -3  -3  16       14.70       14.62      0.40 o 
  -2  -3  16        1.47        2.14      0.25 o 
  -1  -3  16      100.08      103.32      1.76 o 
   0  -3  16       71.09       68.83      2.93 o 
   1  -3  16       50.93       52.24      1.73 o 
   2  -3  16       27.70       28.33      0.96 o 
  -7  -2  16        3.11        3.00      0.44 o 
  -6  -2  16       31.44       30.16      1.63 o 
  -5  -2  16       61.62       57.34      2.85 o 
  -4  -2  16       60.93       59.76      1.44 o 
  -3  -2  16       15.11       14.24      0.48 o 
  -2  -2  16       25.30       22.64      0.54 o 
  -1  -2  16      170.34      178.20      7.37 o 
   0  -2  16      104.66      108.29      1.20 o 
   1  -2  16       16.61       18.97      0.59 o 
   2  -2  16       19.94       21.02      0.52 o 
   3  -2  16       13.59       12.33      0.67 o 
  -8  -1  16       17.48       14.53      0.50 o 
  -7  -1  16       96.16      100.77      7.92 o 
  -6  -1  16        4.58        4.81      0.26 o 
  -5  -1  16        0.68        1.28      0.24 o 
  -4  -1  16       13.89       14.78      0.47 o 
  -3  -1  16      140.23      141.32      2.12 o 
  -2  -1  16       30.77       31.37      0.62 o 
  -1  -1  16      239.15      241.04      4.66 o 
   0  -1  16       19.94       20.92      1.11 o 
   1  -1  16       83.10       81.65      1.17 o 
   2  -1  16        1.27        1.34      0.20 o 
   3  -1  16       16.25       15.76      0.92 o 
   4  -1  16       34.02       34.65      0.81 o 
  -8   0  16        4.90        4.84      0.41 o 
  -7   0  16       88.61       93.46      1.21 o 
  -6   0  16      148.00      144.76      1.84 o 
  -5   0  16        8.64        7.77      0.34 o 
  -4   0  16       15.38       19.10      0.78 o 
  -3   0  16        0.29        0.50      0.23 o 
  -2   0  16       55.28       53.77      0.64 o 
  -1   0  16       90.00      101.24      1.11 o 
   0   0  16      180.57      178.59      1.44 o 
   1   0  16        0.36        0.93      0.22 o 
   2   0  16      122.52      124.41      2.19 o 
   3   0  16       48.97       49.32      1.64 o 
   4   0  16       33.27       32.20      0.68 o 
  -8   1  16       17.06       19.44      0.61 o 
  -7   1  16       96.64       99.75      3.28 o 
  -6   1  16        4.44        4.29      0.29 o 
  -5   1  16        0.64        0.68      0.22 o 
  -4   1  16       14.06       14.44      0.43 o 
  -3   1  16      139.95      135.62      1.58 o 
  -2   1  16       29.91       28.36      0.50 o 
  -1   1  16      239.12      244.51      8.53 o 
   0   1  16       19.74       21.69      0.60 o 
   1   1  16       83.09       82.48      1.06 o 
   2   1  16        1.35        1.06      0.17 o 
   3   1  16       15.96       14.87      0.51 o 
   4   1  16       33.78       33.41      0.89 o 
  -7   2  16        3.11        3.19      0.23 o 
  -6   2  16       31.18       30.26      0.55 o 
  -5   2  16       62.85       59.70      0.75 o 
  -4   2  16       60.30       58.51      1.23 o 
  -3   2  16       14.69       13.59      0.35 o 
  -2   2  16       24.23       21.79      0.50 o 
  -1   2  16      168.48      176.77      1.24 o 
   0   2  16      104.18      110.26      1.28 o 
   1   2  16       16.55       18.47      0.48 o 
   2   2  16       19.60       21.36      0.63 o 
   3   2  16       13.65       11.59      0.42 o 
  -6   3  16       15.46       15.15      0.36 o 
  -5   3  16        5.27        5.59      0.28 o 
  -4   3  16       12.03       11.54      0.34 o 
  -3   3  16       14.41       15.78      0.46 o 
  -2   3  16        1.43        2.15      0.28 o 
  -1   3  16       96.85       99.23      1.66 o 
   0   3  16       71.09       75.25      2.01 o 
   1   3  16       51.42       48.35      3.22 o 
   2   3  16       28.14       28.89      0.51 o 
  -4   4  16        0.93        0.52      0.21 o 
  -3   4  16       33.70       33.98      1.62 o 
  -2   4  16       44.54       38.72      1.66 o 
  -1   4  16        7.44        6.66      0.25 o 
   0   4  16       12.55       11.32      0.59 o 
  -5  -3  17        0.96        0.49      0.25 o 
  -4  -3  17       21.52       23.44      0.88 o 
  -3  -3  17        0.54        0.62      0.22 o 
  -2  -3  17       10.82       10.72      0.52 o 
  -1  -3  17       24.66       24.22      1.21 o 
   0  -3  17       14.95       15.81      0.71 o 
   1  -3  17       17.92       16.99      0.81 o 
  -6  -2  17        5.31        5.45      0.95 o 
  -5  -2  17       25.25       21.94      1.38 o 
  -4  -2  17       17.81       17.36      0.81 o 
  -3  -2  17       11.51       10.84      0.39 o 
  -2  -2  17       88.52       90.87      2.60 o 
  -1  -2  17       73.97       82.71      1.91 o 
   0  -2  17       11.61       10.92      0.43 o 
   1  -2  17       20.94       21.66      0.69 o 
   2  -2  17        3.09        2.37      0.22 o 
  -7  -1  17        6.42        6.93      0.53 o 
  -6  -1  17       10.13       10.26      0.37 o 
  -5  -1  17       18.44       18.51      0.74 o 
  -4  -1  17       27.09       26.88      0.66 o 
  -3  -1  17       88.34       88.71      1.44 o 
  -2  -1  17       53.53       54.58      1.66 o 
  -1  -1  17       51.68       54.25      0.74 o 
   0  -1  17       80.76       78.71      1.39 o 
   1  -1  17       52.59       56.64      1.02 o 
   2  -1  17        5.79        6.50      0.29 o 
   3  -1  17       56.03       53.86      1.87 o 
  -7   0  17       39.00       39.29      1.07 o 
  -6   0  17       69.05       73.82      1.49 o 
  -5   0  17        2.55        3.72      0.29 o 
  -4   0  17        0.65        0.47      0.26 o 
  -3   0  17      110.62      109.43      1.38 o 
  -2   0  17       17.55       20.18      0.45 o 
  -1   0  17       21.18       20.03      0.43 o 
   0   0  17       34.13       31.36      0.68 o 
   1   0  17        2.75        3.17      0.30 o 
   2   0  17        9.71        9.71      0.42 o 
   3   0  17        3.20        4.02      0.37 o 
  -7   1  17        6.20        6.76      0.35 o 
  -6   1  17        9.96       10.92      0.45 o 
  -5   1  17       18.94       20.52      0.38 o 
  -4   1  17       27.92       27.62      0.74 o 
  -3   1  17       88.44       90.06      1.67 o 
  -2   1  17       53.62       53.49      0.94 o 
  -1   1  17       51.54       54.71      1.25 o 
   0   1  17       80.71       77.84      2.02 o 
   1   1  17       52.27       56.71      0.72 o 
   2   1  17        6.06        6.08      0.27 o 
   3   1  17       56.62       44.88      5.48 o 
  -7   2  17       25.21       21.29      0.34 o 
  -6   2  17        5.36        5.28      0.23 o 
  -5   2  17       24.39       22.03      0.39 o 
  -4   2  17       18.24       16.69      0.44 o 
  -3   2  17       11.80       11.03      0.49 o 
  -2   2  17       88.29       91.77      0.77 o 
  -1   2  17       74.46       83.09      1.31 o 
   0   2  17       12.30       12.77      0.42 o 
   1   2  17       20.96       22.36      0.72 o 
   2   2  17        3.17        2.69      0.24 o 
   3   2  17       32.19       25.97      0.66 o 
  -5   3  17        0.93        0.41      0.12 o 
  -4   3  17       21.44       21.95      0.50 o 
  -3   3  17        0.50        0.58      0.17 o 
  -2   3  17       10.92       12.21      0.60 o 
  -1   3  17       24.81       24.74      0.95 o 
   0   3  17       14.77       16.51      0.50 o 
   1   3  17       17.67       17.16      0.40 o 
  -2   4  17       11.00       11.59      0.26 o 
  -4  -3  18        1.24        0.87      0.35 o 
  -3  -3  18       39.04       44.16      0.96 o 
  -2  -3  18        2.90        3.60      0.44 o 
  -1  -3  18       25.46       26.21      0.74 o 
   0  -3  18        3.85        3.26      0.26 o 
  -6  -2  18        0.81        0.44      0.28 o 
  -5  -2  18       12.35       12.78      1.92 o 
  -4  -2  18        1.74        1.56      0.24 o 
  -3  -2  18       30.42       30.66      1.42 o 
  -2  -2  18        0.35        0.48      0.25 o 
  -1  -2  18        0.96        1.20      0.26 o 
   0  -2  18       38.81       42.69      1.67 o 
   1  -2  18       16.20       16.05      0.66 o 
   2  -2  18        2.82        2.48      0.33 o 
  -6  -1  18        0.87        1.11      0.41 o 
  -5  -1  18       12.94       12.56      0.40 o 
  -4  -1  18       41.42       38.57      1.32 o 
  -3  -1  18        3.29        2.32      0.32 o 
  -2  -1  18      145.80      147.10      1.96 o 
  -1  -1  18       10.29       11.04      0.58 o 
   0  -1  18       34.99       36.60      0.74 o 
   1  -1  18        6.90        8.49      0.29 o 
   2  -1  18       25.11       24.28      0.54 o 
  -7   0  18       16.98       15.46      0.57 o 
  -6   0  18       22.80       23.66      0.89 o 
  -5   0  18        7.40        7.29      0.45 o 
  -4   0  18        2.84        3.75      0.27 o 
  -3   0  18       16.69       14.13      0.46 o 
  -2   0  18      142.25      134.41      1.05 o 
  -1   0  18      144.99      141.11      2.60 o 
   0   0  18        1.48        2.01      0.20 o 
   1   0  18        0.21        0.30      0.20 o 
   2   0  18        4.31        2.63      0.25 o 
   3   0  18        0.72        0.71      0.22 o 
  -6   1  18        0.89        0.60      0.15 o 
  -5   1  18       12.50       12.33      0.45 o 
  -4   1  18       40.61       38.50      0.95 o 
  -3   1  18        3.30        2.23      0.19 o 
  -2   1  18      144.99      143.21      2.07 o 
  -1   1  18       10.25       10.88      0.57 o 
   0   1  18       35.48       36.54      1.40 o 
   1   1  18        6.78        7.84      0.28 o 
   2   1  18       25.14       23.79      0.86 o 
  -6   2  18        0.80        0.49      0.14 o 
  -5   2  18       12.52       11.84      0.45 o 
  -4   2  18        1.68        1.99      0.23 o 
  -3   2  18       29.77       28.09      1.03 o 
  -2   2  18        0.36        0.37      0.17 o 
  -1   2  18        0.85        0.95      0.19 o 
   0   2  18       38.11       40.81      1.97 o 
   1   2  18       16.05       16.27      0.52 o 
   2   2  18        2.71        2.27      0.17 o 
  -4   3  18        1.32        0.98      0.12 o 
  -3   3  18       39.45       41.93      0.67 o 
  -2   3  18        3.04        3.39      0.20 o 
  -1   3  18       25.11       19.64      3.77 o 
   0   3  18        3.70        3.22      0.22 o 
  -4  -2  19        2.63        2.70      0.34 o 
  -2  -2  19       15.49       15.56      0.63 o 
  -1  -2  19       73.39       72.10      3.70 o 
   0  -2  19       12.25       14.34      1.07 o 
  -5  -1  19       43.09       35.57      0.87 o 
  -4  -1  19       25.13       23.74      2.03 o 
  -3  -1  19        0.37        0.22      0.22 o 
  -2  -1  19       38.82       38.60      0.64 o 
  -1  -1  19        2.38        3.09      0.27 o 
   0  -1  19       44.83       47.00      1.08 o 
   1  -1  19        6.63        6.93      0.29 o 
  -5   0  19       29.96       29.38      5.86 o 
  -4   0  19        1.94        1.99      0.29 o 
  -3   0  19        0.12       -0.08      0.16 o 
  -2   0  19        2.06        1.86      0.17 o 
  -1   0  19       33.91       29.23      0.62 o 
   0   0  19        7.25        5.59      0.33 o 
   1   0  19       17.79       18.42      1.21 o 
  -6   1  19       12.54        9.51      0.42 o 
  -5   1  19       43.14       35.59      1.28 o 
  -4   1  19       25.25       23.84      1.58 o 
  -3   1  19        0.39        0.42      0.23 o 
  -2   1  19       38.59       39.99      1.16 o 
  -1   1  19        2.75        3.39      0.23 o 
   0   1  19       43.64       46.85      0.68 o 
   1   1  19        6.67        6.14      0.48 o 
  -5   2  19       31.53       27.14      0.65 o 
  -4   2  19        2.51        2.24      0.30 o 
  -3   2  19       54.02       55.65      0.98 o 
  -2   2  19       16.18       14.31      0.47 o 
  -1   2  19       73.46       73.86      3.51 o 
   0   2  19       11.96       14.81      0.41 o 
  -4  -1  20       12.32       12.82      0.51 o 
  -3  -1  20        3.39        3.11      0.36 o 
  -2  -1  20       22.03       16.39      3.78 o 
  -1  -1  20       98.06       94.40      1.30 o 
   0  -1  20        2.64        2.47      0.27 o 
  -5   0  20        9.31       10.23      0.42 o 
  -4   0  20        3.36        2.34      0.34 o 
  -3   0  20       14.23       12.39      0.61 o 
  -2   0  20       59.51       51.09      7.67 o 
  -1   0  20       34.47       32.03      0.83 o 
   0   0  20        7.25        8.13      0.96 o 
  -4   1  20       12.33       13.16      0.53 o 
  -3   1  20        3.24        2.73      0.55 o 
  -2   1  20       21.86       16.28      1.04 o 
  -1   1  20       97.79       91.38      1.30 o 
   0   1  20        2.55        2.36      0.28 o 
                                                 
